# Supplementary material for: Bis(6′-carb­oxy-2,2′-bipyridine-6-carboxyl­ato-κ3 N,N′,O 6)nickel(II) tetra­hydrate
Source: Acta Crystallogr Sect E Struct Rep Online. 2009 Feb 28;65(Pt 3):m352–3. doi: 10.1107/S1600536809006515 (PMC2968579; doi:10.1107/S1600536809006515)
Supplement: Supplementary file 1 [file e-65-0m352-sup1.cif]

##############################################################################
###                                                                        ###
###        Electronic paper (Acta Crystallographica Section E)             ###
###                                                                        ###
##############################################################################
#                                                                            #
# This CIF contains the data in a paper accepted for publication in Acta     #
# Crystallographica Section E. It conforms to the requirements of Notes      #
# for Authors for Section E, and has been peer reviewed under the auspices   #
# of the IUCr Commission on Journals.                                        #
#                                                                            #
# Full details of the Crystallographic Information File format               #
# are given in the paper "The Crystallographic Information File (CIF):       #
# a New Standard Archive File for Crystallography" by S. R. Hall, F. H.      #
# Allen and I. D. Brown [Acta Cryst. (1991), A47, 655-685].                  #
#                                                                            #
# The current version of the core CIF dictionary is obtainable from          #
# ftp://ftp.iucr.org/pub/cif_core.dic. The current version number is 2.4.    #
#                                                                            #
# Software is freely available for graphical display of the structure(s) in  #
# this CIF.  For information consult the CIF home page http://www.iucr.org/  #
# cif/home.html                                                              #
#                                                                            #
# This file may be used for bona fide research purposes within the           #
# scientific community so long as proper attribution is given to the journal # 
# article from which it was obtained.                                        #
#                                                                            #
##############################################################################
                                             
data_I
_audit_creation_method     SHELXL-97
_chemical_name_systematic
;
Bis(6'-carboxy-2,2'-bipyridine-6-carboxylato-
\k^3^<i>N</i>,<i>N</i>',<i>O</i>^6^)nickel(II) tetrahydrate
;
_chemical_name_common     ?
_chemical_formula_moiety     'C24 H14 N4 Ni O8, 4(H2 O)'
_chemical_formula_sum     'C24 H22 N4 Ni O12'
_chemical_formula_iupac     '[Ni (C12 H7 N2 O4)2], 4H2 O'
_chemical_formula_weight     617.17
_chemical_melting_point     ?
_symmetry_cell_setting     triclinic
_symmetry_space_group_name_H-M     'P -1'
loop_
    _symmetry_equiv_pos_as_xyz
    'x, y, z'
    '-x, -y, -z'
_cell_length_a     9.990(2)
_cell_length_b     10.896(2)
_cell_length_c     12.565(3)
_cell_angle_alpha     112.97(3)
_cell_angle_beta     100.09(3)
_cell_angle_gamma     90.30(3)
_cell_volume     1235.7(4)
_cell_formula_units_Z     2
_cell_measurement_reflns_used     3636
_cell_measurement_theta_min     1.794
_cell_measurement_theta_max     27.908
_cell_measurement_temperature     113(2)
_exptl_crystal_description     block
_exptl_crystal_colour     green
_exptl_crystal_size_max     0.20
_exptl_crystal_size_mid     0.10
_exptl_crystal_size_min     0.08
_exptl_crystal_density_diffrn     1.659
_exptl_crystal_density_meas     ?
_exptl_crystal_density_method     'not measured'
_exptl_crystal_F_000     636
_exptl_absorpt_coefficient_mu     0.862
_exptl_absorpt_correction_type     multi-scan
_exptl_absorpt_process_details     '(CrystalClear; Rigaku/MSC, 2005)'
_exptl_absorpt_correction_T_min     0.8464
_exptl_absorpt_correction_T_max     0.9342
_exptl_special_details
;
;
_diffrn_ambient_temperature     113(2)
_diffrn_radiation_type     MoK\a
_diffrn_radiation_wavelength     0.71073
_diffrn_radiation_source     'rotating anode'
_diffrn_radiation_monochromator     confocal
_diffrn_measurement_device_type     'Rigaku Saturn CCD area-detector'
_diffrn_measurement_method     '\w and \f'
_diffrn_detector_area_resol_mean     7.31
_diffrn_reflns_number     7165
_diffrn_reflns_av_R_equivalents     0.1256
_diffrn_reflns_av_sigmaI/netI     0.2028
_diffrn_reflns_theta_min     1.79
_diffrn_reflns_theta_max     25.00
_diffrn_reflns_theta_full     25.00
_diffrn_measured_fraction_theta_max     0.989
_diffrn_measured_fraction_theta_full     0.989
_diffrn_reflns_limit_h_min     -10
_diffrn_reflns_limit_h_max     11
_diffrn_reflns_limit_k_min     -12
_diffrn_reflns_limit_k_max     11
_diffrn_reflns_limit_l_min     -14
_diffrn_reflns_limit_l_max     14
_diffrn_standards_number     0
_diffrn_standards_interval_count     0
_diffrn_standards_interval_time     0
_diffrn_standards_decay_%     0
_refine_special_details
;
Refinement of <i>F</i>^2^ against ALL reflections. The weighted <i>R</i>-factor
<i>wR</i> and goodness of fit <i>S</i> are based on <i>F</i>^2^, conventional
<i>R</i>-factors <i>R</i> are based on <i>F</i>, with <i>F</i> set to zero for
negative <i>F</i>^2^. The threshold expression of <i>F</i>^2^ >
\s(<i>F</i>^2^) is used only for calculating <i>R</i>-factors(gt) <i>etc</i>.
and is not relevant to the choice of reflections for refinement.
<i>R</i>-factors based on <i>F</i>^2^ are statistically about twice as large
as those based on <i>F</i>, and <i>R</i>- factors based on ALL data will be
even larger.
;
_reflns_number_total     4305
_reflns_number_gt     2745
_reflns_threshold_expression     I>2\s(I)
_refine_ls_structure_factor_coef     Fsqd
_refine_ls_matrix_type     full
_refine_ls_R_factor_all     0.0926
_refine_ls_R_factor_gt     0.0678
_refine_ls_wR_factor_gt     0.1998
_refine_ls_wR_factor_ref     0.2109
_refine_ls_goodness_of_fit_ref     1.054
_refine_ls_restrained_S_all     1.054
_refine_ls_number_reflns     4305
_refine_ls_number_parameters     372
_refine_ls_number_restraints     0
_refine_ls_hydrogen_treatment     constr
_refine_ls_weighting_scheme     calc
_refine_ls_weighting_details
                      'w=1/[\s^2^(Fo^2^)+(0.1025P)^2^] where P=(Fo^2^+2Fc^2^)/3'
_atom_sites_solution_hydrogens     geom
_atom_sites_solution_primary     direct
_atom_sites_solution_secondary     difmap
_refine_ls_shift/su_max     0.000
_refine_ls_shift/su_mean     0.000
_refine_diff_density_max     0.956
_refine_diff_density_min     -0.748
_refine_ls_extinction_method     none
_refine_ls_extinction_coef     ?
loop_
    _atom_type_symbol
    _atom_type_description
    _atom_type_scat_dispersion_real
    _atom_type_scat_dispersion_imag
    _atom_type_scat_source
    'C' 'C' 0.0033 0.0016
                         'International Tables Vol C Tables 4.2.6.8 and 6.1.1.4'
    'H' 'H' 0.0000 0.0000
                         'International Tables Vol C Tables 4.2.6.8 and 6.1.1.4'
    'N' 'N' 0.0061 0.0033
                         'International Tables Vol C Tables 4.2.6.8 and 6.1.1.4'
    'O' 'O' 0.0106 0.0060
                         'International Tables Vol C Tables 4.2.6.8 and 6.1.1.4'
    'Ni' 'Ni' 0.3393 1.1124
                         'International Tables Vol C Tables 4.2.6.8 and 6.1.1.4'
_computing_data_collection     'CrystalClear (Rigaku/MSC , 2005)'
_computing_cell_refinement     'CrystalClear (Rigaku/MSC , 2005)'
_computing_data_reduction     'CrystalClear (Rigaku/MSC , 2005)'
_computing_structure_solution     'SHELXS97 (Sheldrick, 2008)'
_computing_structure_refinement     'SHELXL97 (Sheldrick, 2008)'
_computing_molecular_graphics
  'DIAMOND (Brandenburg & Putz, 2006) and Mercury (Macrae <i>et al.</i>,  2006)'
_computing_publication_material     'publCIF (Westrip, 2009)'
loop_
    _atom_site_type_symbol
    _atom_site_label
    _atom_site_fract_x
    _atom_site_fract_y
    _atom_site_fract_z
    _atom_site_U_iso_or_equiv
    _atom_site_adp_type
    _atom_site_calc_flag
    _atom_site_refinement_flags
    _atom_site_occupancy
    _atom_site_disorder_assembly
    _atom_site_disorder_group
    Ni Ni1 0.26176(6) 0.23748(6) 0.25373(5) 0.0128(3) Uani d . 1 . .
    O O1 0.1825(4) 0.4096(3) 0.3635(3) 0.0170(9) Uani d . 1 . .
    O O2 0.0298(4) 0.5584(4) 0.3582(3) 0.0206(9) Uani d . 1 . .
    O O3 0.5431(4) 0.0527(4) 0.2154(4) 0.0236(10) Uani d . 1 . .
    H H3 0.6006 0.0445 0.2692 0.035 Uiso calc R 1 . .
    O O4 0.4382(5) -0.1285(5) 0.2149(4) 0.0463(15) Uani d . 1 . .
    O O5 0.1553(4) 0.1112(3) 0.3108(3) 0.0168(8) Uani d . 1 . .
    O O6 0.1883(4) 0.0088(4) 0.4363(4) 0.0259(10) Uani d . 1 . .
    O O7 0.3576(4) 0.2726(4) -0.0101(4) 0.0279(10) Uani d . 1 . .
    H H7 0.3161 0.2681 -0.0759 0.042 Uiso calc R 1 . .
    O O8 0.2810(5) 0.4775(5) 0.0577(5) 0.0513(15) Uani d . 1 . .
    N N1 0.1132(4) 0.2644(4) 0.1406(4) 0.0130(10) Uani d . 1 . .
    N N2 0.2678(4) 0.0647(4) 0.0940(4) 0.0113(9) Uani d . 1 . .
    N N3 0.3979(4) 0.2352(4) 0.3886(4) 0.0130(10) Uani d . 1 . .
    N N4 0.4370(4) 0.3585(4) 0.2514(4) 0.0142(10) Uani d . 1 . .
    C C1 0.0871(5) 0.4564(5) 0.3123(5) 0.0161(12) Uani d . 1 . .
    C C2 0.0440(5) 0.3747(5) 0.1788(5) 0.0149(12) Uani d . 1 . .
    C C3 -0.0525(5) 0.4060(5) 0.1044(5) 0.0194(13) Uani d . 1 . .
    H H3A -0.0980 0.4855 0.1320 0.023 Uiso calc R 1 . .
    C C4 -0.0825(5) 0.3167(5) -0.0151(5) 0.0192(13) Uani d . 1 . .
    H H4 -0.1482 0.3361 -0.0696 0.023 Uiso calc R 1 . .
    C C5 -0.0156(5) 0.2000(5) -0.0527(5) 0.0179(13) Uani d . 1 . .
    H H5 -0.0385 0.1370 -0.1321 0.021 Uiso calc R 1 . .
    C C6 0.0848(5) 0.1768(5) 0.0271(4) 0.0110(11) Uani d . 1 . .
    C C7 0.1705(5) 0.0604(5) 0.0014(5) 0.0108(11) Uani d . 1 . .
    C C8 0.1510(5) -0.0456(5) -0.1094(5) 0.0134(12) Uani d . 1 . .
    H H8 0.0834 -0.0443 -0.1723 0.016 Uiso calc R 1 . .
    C C9 0.2307(5) -0.1519(5) -0.1265(5) 0.0217(13) Uani d . 1 . .
    H H9 0.2192 -0.2246 -0.2012 0.026 Uiso calc R 1 . .
    C C10 0.3280(5) -0.1511(5) -0.0330(5) 0.0188(13) Uani d . 1 . .
    H H10 0.3835 -0.2237 -0.0422 0.023 Uiso calc R 1 . .
    C C11 0.3433(5) -0.0420(5) 0.0749(5) 0.0141(12) Uani d . 1 . .
    C C12 0.4464(5) -0.0429(5) 0.1771(5) 0.0185(13) Uani d . 1 . .
    C C13 0.2244(6) 0.0881(5) 0.3940(5) 0.0188(13) Uani d . 1 . .
    C C14 0.3639(5) 0.1643(5) 0.4469(5) 0.0154(12) Uani d . 1 . .
    C C15 0.4503(5) 0.1663(5) 0.5468(5) 0.0177(12) Uani d . 1 . .
    H H15 0.4258 0.1160 0.5885 0.021 Uiso calc R 1 . .
    C C16 0.5741(5) 0.2441(5) 0.5845(5) 0.0172(12) Uani d . 1 . .
    H H16 0.6354 0.2474 0.6527 0.021 Uiso calc R 1 . .
    C C17 0.6077(5) 0.3174(5) 0.5216(5) 0.0162(12) Uani d . 1 . .
    H H17 0.6919 0.3705 0.5461 0.019 Uiso calc R 1 . .
    C C18 0.5161(5) 0.3109(5) 0.4234(5) 0.0139(12) Uani d . 1 . .
    C C19 0.5397(5) 0.3818(5) 0.3460(5) 0.0142(12) Uani d . 1 . .
    C C20 0.6567(5) 0.4637(5) 0.3709(5) 0.0175(12) Uani d . 1 . .
    H H20 0.7262 0.4751 0.4369 0.021 Uiso calc R 1 . .
    C C21 0.6713(6) 0.5292(5) 0.2978(5) 0.0211(13) Uani d . 1 . .
    H H21 0.7510 0.5860 0.3130 0.025 Uiso calc R 1 . .
    C C22 0.5682(6) 0.5107(5) 0.2029(5) 0.0215(13) Uani d . 1 . .
    H H22 0.5741 0.5566 0.1531 0.026 Uiso calc R 1 . .
    C C23 0.4553(5) 0.4231(5) 0.1817(5) 0.0166(12) Uani d . 1 . .
    C C24 0.3523(5) 0.3942(5) 0.0712(5) 0.0189(12) Uani d . 1 . .
    O O9 0.7524(3) 0.0424(4) 0.3682(3) 0.0213(9) Uani d . 1 . .
    H H9A 0.8078 0.1092 0.3909 0.026 Uiso d R 1 . .
    H H9B 0.7826 0.0158 0.4206 0.026 Uiso d R 1 . .
    O O10 0.0754(4) 0.7452(4) 0.5945(3) 0.0225(9) Uani d . 1 . .
    H H10A 0.0597 0.6738 0.5353 0.027 Uiso d R 1 . .
    H H10B -0.0039 0.7536 0.6057 0.027 Uiso d R 1 . .
    O O11 0.2191(4) 0.2207(4) 0.7879(4) 0.0285(10) Uani d . 1 . .
    H H11A 0.2309 0.1439 0.7435 0.034 Uiso d R 1 . .
    H H11B 0.1365 0.2302 0.7714 0.034 Uiso d R 1 . .
    O O12 0.0448(4) 0.7657(4) 0.2859(4) 0.0331(11) Uani d . 1 . .
    H H12A 0.0511 0.7113 0.3179 0.040 Uiso d R 1 . .
    H H12B 0.0670 0.8384 0.3429 0.040 Uiso d R 1 . .
loop_
    _atom_site_aniso_label
    _atom_site_aniso_U_11
    _atom_site_aniso_U_22
    _atom_site_aniso_U_33
    _atom_site_aniso_U_12
    _atom_site_aniso_U_13
    _atom_site_aniso_U_23
    Ni1 0.0129(4) 0.0140(4) 0.0094(4) 0.0003(3) -0.0015(3) 0.0039(3)
    O1 0.0182(19) 0.019(2) 0.011(2) 0.0034(16) 0.0013(16) 0.0030(16)
    O2 0.026(2) 0.017(2) 0.016(2) 0.0074(17) 0.0057(18) 0.0026(17)
    O3 0.022(2) 0.031(2) 0.021(2) -0.0004(18) -0.0032(18) 0.0160(19)
    O4 0.049(3) 0.057(3) 0.041(3) -0.021(2) -0.018(3) 0.039(3)
    O5 0.0155(18) 0.0175(19) 0.017(2) -0.0024(15) -0.0002(16) 0.0075(16)
    O6 0.026(2) 0.028(2) 0.025(2) -0.0090(18) -0.0022(19) 0.016(2)
    O7 0.030(2) 0.024(2) 0.023(2) 0.0009(18) -0.0092(19) 0.0076(19)
    O8 0.056(3) 0.030(3) 0.047(3) 0.015(2) -0.022(3) 0.005(2)
    N1 0.012(2) 0.016(2) 0.012(2) -0.0013(18) 0.0019(18) 0.006(2)
    N2 0.011(2) 0.015(2) 0.008(2) 0.0007(17) 0.0021(18) 0.0052(18)
    N3 0.016(2) 0.014(2) 0.009(2) 0.0040(18) 0.0026(19) 0.0040(18)
    N4 0.013(2) 0.010(2) 0.016(2) 0.0051(17) 0.0036(19) 0.0015(19)
    C1 0.019(3) 0.013(3) 0.013(3) 0.000(2) 0.001(2) 0.003(2)
    C2 0.018(3) 0.013(3) 0.013(3) 0.002(2) 0.003(2) 0.004(2)
    C3 0.015(3) 0.021(3) 0.021(3) 0.004(2) 0.003(2) 0.008(3)
    C4 0.017(3) 0.023(3) 0.017(3) 0.005(2) -0.001(2) 0.010(2)
    C5 0.017(3) 0.017(3) 0.017(3) -0.004(2) -0.002(2) 0.007(2)
    C6 0.015(3) 0.011(3) 0.007(3) -0.001(2) 0.005(2) 0.004(2)
    C7 0.010(2) 0.011(2) 0.012(3) 0.001(2) 0.004(2) 0.004(2)
    C8 0.013(3) 0.014(3) 0.012(3) -0.001(2) 0.002(2) 0.004(2)
    C9 0.022(3) 0.023(3) 0.014(3) 0.001(2) 0.002(3) 0.001(2)
    C10 0.021(3) 0.018(3) 0.016(3) 0.006(2) 0.002(2) 0.005(2)
    C11 0.014(3) 0.018(3) 0.011(3) 0.000(2) 0.001(2) 0.006(2)
    C12 0.018(3) 0.017(3) 0.018(3) 0.002(2) 0.001(2) 0.006(2)
    C13 0.022(3) 0.022(3) 0.012(3) 0.002(2) -0.002(2) 0.008(2)
    C14 0.018(3) 0.014(3) 0.014(3) 0.000(2) 0.000(2) 0.007(2)
    C15 0.020(3) 0.018(3) 0.015(3) 0.003(2) 0.003(2) 0.007(2)
    C16 0.019(3) 0.023(3) 0.009(3) 0.002(2) -0.002(2) 0.007(2)
    C17 0.017(3) 0.017(3) 0.010(3) -0.001(2) -0.001(2) 0.002(2)
    C18 0.013(3) 0.011(2) 0.015(3) 0.002(2) 0.000(2) 0.004(2)
    C19 0.016(3) 0.011(3) 0.011(3) 0.003(2) 0.003(2) -0.001(2)
    C20 0.017(3) 0.017(3) 0.017(3) 0.001(2) 0.002(2) 0.005(2)
    C21 0.021(3) 0.026(3) 0.016(3) 0.000(2) 0.004(2) 0.008(3)
    C22 0.024(3) 0.019(3) 0.020(3) -0.001(2) 0.007(3) 0.006(2)
    C23 0.018(3) 0.015(3) 0.016(3) 0.008(2) 0.006(2) 0.005(2)
    C24 0.018(3) 0.022(3) 0.020(3) 0.004(2) 0.005(2) 0.011(3)
    O9 0.019(2) 0.022(2) 0.021(2) 0.0013(16) -0.0014(18) 0.0083(18)
    O10 0.0187(19) 0.025(2) 0.019(2) 0.0007(17) 0.0052(18) 0.0025(18)
    O11 0.030(2) 0.029(2) 0.021(2) 0.0026(19) -0.0017(19) 0.0071(19)
    O12 0.042(3) 0.027(2) 0.028(3) -0.008(2) -0.003(2) 0.013(2)
_geom_special_details
;
All e.s.d.'s (except the e.s.d. in the dihedral angle between two l.s. planes)
are estimated using the full covariance matrix. The cell e.s.d.'s are taken
into account individually in the estimation of e.s.d.'s in distances, angles
and torsion angles; correlations between e.s.d.'s in cell parameters are only
used when they are defined by crystal symmetry. An approximate (isotropic)
treatment of cell e.s.d.'s is used for estimating e.s.d.'s involving l.s.
planes.
;
loop_
    _geom_bond_atom_site_label_1
    _geom_bond_atom_site_label_2
    _geom_bond_site_symmetry_2
    _geom_bond_distance
    _geom_bond_publ_flag
    Ni1 N1 . 1.975(4) y
    Ni1 N3 . 1.987(4) y
    Ni1 O1 . 2.104(4) y
    Ni1 O5 . 2.136(4) y
    Ni1 N2 . 2.161(5) y
    Ni1 N4 . 2.197(4) y
    O1 C1 . 1.276(6) ?
    O2 C1 . 1.231(6) ?
    O3 C12 . 1.299(6) ?
    O3 H3 . 0.8400 ?
    O4 C12 . 1.207(6) ?
    O5 C13 . 1.260(6) ?
    O6 C13 . 1.258(6) ?
    O7 C24 . 1.329(7) ?
    O7 H7 . 0.8400 ?
    O8 C24 . 1.202(6) ?
    N1 C6 . 1.348(7) ?
    N1 C2 . 1.352(6) ?
    N2 C11 . 1.354(6) ?
    N2 C7 . 1.364(6) ?
    N3 C14 . 1.332(7) ?
    N3 C18 . 1.339(6) ?
    N4 C23 . 1.354(7) ?
    N4 C19 . 1.365(6) ?
    C1 C2 . 1.539(7) ?
    C2 C3 . 1.363(6) ?
    C3 C4 . 1.410(8) ?
    C3 H3A . 0.9500 ?
    C4 C5 . 1.392(7) ?
    C4 H4 . 0.9500 ?
    C5 C6 . 1.387(6) ?
    C5 H5 . 0.9500 ?
    C6 C7 . 1.495(7) ?
    C7 C8 . 1.399(7) ?
    C8 C9 . 1.377(7) ?
    C8 H8 . 0.9500 ?
    C9 C10 . 1.385(7) ?
    C9 H9 . 0.9500 ?
    C10 C11 . 1.394(7) ?
    C10 H10 . 0.9500 ?
    C11 C12 . 1.503(6) ?
    C13 C14 . 1.519(7) ?
    C14 C15 . 1.385(7) ?
    C15 C16 . 1.394(7) ?
    C15 H15 . 0.9500 ?
    C16 C17 . 1.399(7) ?
    C16 H16 . 0.9500 ?
    C17 C18 . 1.379(7) ?
    C17 H17 . 0.9500 ?
    C18 C19 . 1.505(7) ?
    C19 C20 . 1.379(8) ?
    C20 C21 . 1.390(7) ?
    C20 H20 . 0.9500 ?
    C21 C22 . 1.380(7) ?
    C21 H21 . 0.9500 ?
    C22 C23 . 1.392(7) ?
    C22 H22 . 0.9500 ?
    C23 C24 . 1.496(7) ?
    O9 H9A . 0.8341 ?
    O9 H9B . 0.8302 ?
    O10 H10A . 0.8296 ?
    O10 H10B . 0.8283 ?
    O11 H11A . 0.8278 ?
    O11 H11B . 0.8319 ?
    O12 H12A . 0.8320 ?
    O12 H12B . 0.8299 ?
loop_
    _geom_angle_atom_site_label_1
    _geom_angle_atom_site_label_2
    _geom_angle_atom_site_label_3
    _geom_angle_site_symmetry_1
    _geom_angle_site_symmetry_3
    _geom_angle
    _geom_angle_publ_flag
    N1 Ni1 N3 . . 170.11(18) n
    N1 Ni1 O1 . . 78.57(16) n
    N3 Ni1 O1 . . 91.64(15) n
    N1 Ni1 O5 . . 100.61(15) n
    N3 Ni1 O5 . . 78.13(15) n
    O1 Ni1 O5 . . 92.18(14) n
    N1 Ni1 N2 . . 78.15(17) n
    N3 Ni1 N2 . . 111.50(16) y
    O1 Ni1 N2 . . 156.37(14) n
    O5 Ni1 N2 . . 88.21(15) n
    N1 Ni1 N4 . . 103.32(16) y
    N3 Ni1 N4 . . 78.03(17) y
    O1 Ni1 N4 . . 91.03(15) n
    O5 Ni1 N4 . . 156.02(15) y
    N2 Ni1 N4 . . 98.14(17) n
    C1 O1 Ni1 . . 115.9(3) ?
    C12 O3 H3 . . 109.5 ?
    C13 O5 Ni1 . . 114.2(3) ?
    C24 O7 H7 . . 109.5 ?
    C6 N1 C2 . . 121.0(4) ?
    C6 N1 Ni1 . . 120.6(3) ?
    C2 N1 Ni1 . . 118.4(3) ?
    C11 N2 C7 . . 116.5(5) ?
    C11 N2 Ni1 . . 130.6(3) ?
    C7 N2 Ni1 . . 112.6(3) ?
    C14 N3 C18 . . 121.8(4) ?
    C14 N3 Ni1 . . 118.1(3) ?
    C18 N3 Ni1 . . 119.9(3) ?
    C23 N4 C19 . . 115.6(4) ?
    C23 N4 Ni1 . . 132.1(3) ?
    C19 N4 Ni1 . . 111.9(3) ?
    O2 C1 O1 . . 127.0(5) ?
    O2 C1 C2 . . 118.6(4) ?
    O1 C1 C2 . . 114.4(5) ?
    N1 C2 C3 . . 122.0(5) ?
    N1 C2 C1 . . 112.4(4) ?
    C3 C2 C1 . . 125.6(5) ?
    C2 C3 C4 . . 117.9(5) ?
    C2 C3 H3A . . 121.1 ?
    C4 C3 H3A . . 121.1 ?
    C5 C4 C3 . . 119.8(5) ?
    C5 C4 H4 . . 120.1 ?
    C3 C4 H4 . . 120.1 ?
    C6 C5 C4 . . 119.2(5) ?
    C6 C5 H5 . . 120.4 ?
    C4 C5 H5 . . 120.4 ?
    N1 C6 C5 . . 120.0(5) ?
    N1 C6 C7 . . 113.5(4) ?
    C5 C6 C7 . . 126.5(5) ?
    N2 C7 C8 . . 122.7(4) ?
    N2 C7 C6 . . 115.1(4) ?
    C8 C7 C6 . . 122.2(4) ?
    C9 C8 C7 . . 119.4(5) ?
    C9 C8 H8 . . 120.3 ?
    C7 C8 H8 . . 120.3 ?
    C8 C9 C10 . . 118.9(5) ?
    C8 C9 H9 . . 120.5 ?
    C10 C9 H9 . . 120.5 ?
    C9 C10 C11 . . 118.9(5) ?
    C9 C10 H10 . . 120.5 ?
    C11 C10 H10 . . 120.5 ?
    N2 C11 C10 . . 123.5(4) ?
    N2 C11 C12 . . 117.6(5) ?
    C10 C11 C12 . . 118.8(4) ?
    O4 C12 O3 . . 125.4(5) ?
    O4 C12 C11 . . 121.3(5) ?
    O3 C12 C11 . . 113.3(4) ?
    O6 C13 O5 . . 126.1(5) ?
    O6 C13 C14 . . 117.9(4) ?
    O5 C13 C14 . . 116.0(5) ?
    N3 C14 C15 . . 120.9(5) ?
    N3 C14 C13 . . 113.2(4) ?
    C15 C14 C13 . . 125.8(5) ?
    C14 C15 C16 . . 118.3(5) ?
    C14 C15 H15 . . 120.9 ?
    C16 C15 H15 . . 120.9 ?
    C15 C16 C17 . . 119.7(5) ?
    C15 C16 H16 . . 120.1 ?
    C17 C16 H16 . . 120.1 ?
    C18 C17 C16 . . 118.6(5) ?
    C18 C17 H17 . . 120.7 ?
    C16 C17 H17 . . 120.7 ?
    N3 C18 C17 . . 120.6(5) ?
    N3 C18 C19 . . 114.9(4) ?
    C17 C18 C19 . . 124.5(5) ?
    N4 C19 C20 . . 123.8(5) ?
    N4 C19 C18 . . 114.7(4) ?
    C20 C19 C18 . . 121.5(4) ?
    C19 C20 C21 . . 118.9(5) ?
    C19 C20 H20 . . 120.6 ?
    C21 C20 H20 . . 120.6 ?
    C22 C21 C20 . . 119.0(5) ?
    C22 C21 H21 . . 120.5 ?
    C20 C21 H21 . . 120.5 ?
    C21 C22 C23 . . 118.5(5) ?
    C21 C22 H22 . . 120.7 ?
    C23 C22 H22 . . 120.7 ?
    N4 C23 C22 . . 124.1(5) ?
    N4 C23 C24 . . 118.6(5) ?
    C22 C23 C24 . . 117.2(5) ?
    O8 C24 O7 . . 125.3(5) ?
    O8 C24 C23 . . 122.1(5) ?
    O7 C24 C23 . . 112.4(4) ?
    H9A O9 H9B . . 97.5 ?
    H10A O10 H10B . . 97.1 ?
    H11A O11 H11B . . 106.3 ?
    H12A O12 H12B . . 102.5 ?
loop_
    _geom_torsion_atom_site_label_1
    _geom_torsion_atom_site_label_2
    _geom_torsion_atom_site_label_3
    _geom_torsion_atom_site_label_4
    _geom_torsion_site_symmetry_1
    _geom_torsion_site_symmetry_2
    _geom_torsion_site_symmetry_3
    _geom_torsion_site_symmetry_4
    _geom_torsion
    _geom_torsion_publ_flag
    N1 Ni1 O1 C1 . . . . -3.7(4) ?
    N3 Ni1 O1 C1 . . . . 177.7(4) ?
    O5 Ni1 O1 C1 . . . . -104.1(4) ?
    N2 Ni1 O1 C1 . . . . -13.6(6) ?
    N4 Ni1 O1 C1 . . . . 99.7(4) ?
    N1 Ni1 O5 C13 . . . . -173.4(4) ?
    N3 Ni1 O5 C13 . . . . -3.4(4) ?
    O1 Ni1 O5 C13 . . . . -94.6(4) ?
    N2 Ni1 O5 C13 . . . . 109.0(4) ?
    N4 Ni1 O5 C13 . . . . 2.8(6) ?
    N3 Ni1 N1 C6 . . . . -168.7(8) ?
    O1 Ni1 N1 C6 . . . . -177.2(4) ?
    O5 Ni1 N1 C6 . . . . -87.1(4) ?
    N2 Ni1 N1 C6 . . . . -1.2(4) ?
    N4 Ni1 N1 C6 . . . . 94.5(4) ?
    N3 Ni1 N1 C2 . . . . 13.4(12) ?
    O1 Ni1 N1 C2 . . . . 5.0(4) ?
    O5 Ni1 N1 C2 . . . . 95.1(4) ?
    N2 Ni1 N1 C2 . . . . -179.0(4) ?
    N4 Ni1 N1 C2 . . . . -83.3(4) ?
    N1 Ni1 N2 C11 . . . . -174.7(5) ?
    N3 Ni1 N2 C11 . . . . 3.0(5) ?
    O1 Ni1 N2 C11 . . . . -164.9(4) ?
    O5 Ni1 N2 C11 . . . . -73.5(4) ?
    N4 Ni1 N2 C11 . . . . 83.3(4) ?
    N1 Ni1 N2 C7 . . . . -0.9(3) ?
    N3 Ni1 N2 C7 . . . . 176.8(3) ?
    O1 Ni1 N2 C7 . . . . 9.0(6) ?
    O5 Ni1 N2 C7 . . . . 100.3(3) ?
    N4 Ni1 N2 C7 . . . . -102.9(3) ?
    N1 Ni1 N3 C14 . . . . 83.3(10) ?
    O1 Ni1 N3 C14 . . . . 91.6(4) ?
    O5 Ni1 N3 C14 . . . . -0.3(4) ?
    N2 Ni1 N3 C14 . . . . -83.6(4) ?
    N4 Ni1 N3 C14 . . . . -177.7(4) ?
    N1 Ni1 N3 C18 . . . . -92.2(10) ?
    O1 Ni1 N3 C18 . . . . -84.0(4) ?
    O5 Ni1 N3 C18 . . . . -175.9(4) ?
    N2 Ni1 N3 C18 . . . . 100.9(4) ?
    N4 Ni1 N3 C18 . . . . 6.7(4) ?
    N1 Ni1 N4 C23 . . . . -8.8(5) ?
    N3 Ni1 N4 C23 . . . . -178.8(5) ?
    O1 Ni1 N4 C23 . . . . -87.3(5) ?
    O5 Ni1 N4 C23 . . . . 175.0(4) ?
    N2 Ni1 N4 C23 . . . . 70.9(5) ?
    N1 Ni1 N4 C19 . . . . 163.7(3) ?
    N3 Ni1 N4 C19 . . . . -6.3(3) ?
    O1 Ni1 N4 C19 . . . . 85.2(3) ?
    O5 Ni1 N4 C19 . . . . -12.5(6) ?
    N2 Ni1 N4 C19 . . . . -116.7(3) ?
    Ni1 O1 C1 O2 . . . . -177.0(5) ?
    Ni1 O1 C1 C2 . . . . 1.9(6) ?
    C6 N1 C2 C3 . . . . -3.1(8) ?
    Ni1 N1 C2 C3 . . . . 174.7(4) ?
    C6 N1 C2 C1 . . . . 176.8(4) ?
    Ni1 N1 C2 C1 . . . . -5.4(6) ?
    O2 C1 C2 N1 . . . . -178.9(5) ?
    O1 C1 C2 N1 . . . . 2.1(7) ?
    O2 C1 C2 C3 . . . . 1.0(8) ?
    O1 C1 C2 C3 . . . . -178.1(5) ?
    N1 C2 C3 C4 . . . . 2.2(8) ?
    C1 C2 C3 C4 . . . . -177.7(5) ?
    C2 C3 C4 C5 . . . . 1.0(8) ?
    C3 C4 C5 C6 . . . . -3.2(8) ?
    C2 N1 C6 C5 . . . . 0.7(7) ?
    Ni1 N1 C6 C5 . . . . -177.1(4) ?
    C2 N1 C6 C7 . . . . -179.4(4) ?
    Ni1 N1 C6 C7 . . . . 2.8(6) ?
    C4 C5 C6 N1 . . . . 2.4(8) ?
    C4 C5 C6 C7 . . . . -177.5(5) ?
    C11 N2 C7 C8 . . . . -2.2(7) ?
    Ni1 N2 C7 C8 . . . . -176.9(4) ?
    C11 N2 C7 C6 . . . . 177.3(4) ?
    Ni1 N2 C7 C6 . . . . 2.6(5) ?
    N1 C6 C7 N2 . . . . -3.5(6) y
    C5 C6 C7 N2 . . . . 176.4(5) ?
    N1 C6 C7 C8 . . . . 176.0(4) ?
    C5 C6 C7 C8 . . . . -4.1(8) ?
    N2 C7 C8 C9 . . . . 1.3(8) ?
    C6 C7 C8 C9 . . . . -178.1(5) ?
    C7 C8 C9 C10 . . . . 0.2(8) ?
    C8 C9 C10 C11 . . . . -0.8(8) ?
    C7 N2 C11 C10 . . . . 1.5(7) ?
    Ni1 N2 C11 C10 . . . . 175.2(4) ?
    C7 N2 C11 C12 . . . . -177.0(4) ?
    Ni1 N2 C11 C12 . . . . -3.3(7) ?
    C9 C10 C11 N2 . . . . -0.1(8) ?
    C9 C10 C11 C12 . . . . 178.4(5) ?
    N2 C11 C12 O4 . . . . 117.9(6) ?
    C10 C11 C12 O4 . . . . -60.7(8) ?
    N2 C11 C12 O3 . . . . -64.1(7) ?
    C10 C11 C12 O3 . . . . 117.3(6) ?
    Ni1 O5 C13 O6 . . . . -174.0(5) ?
    Ni1 O5 C13 C14 . . . . 6.1(6) ?
    C18 N3 C14 C15 . . . . 0.1(8) ?
    Ni1 N3 C14 C15 . . . . -175.3(4) ?
    C18 N3 C14 C13 . . . . 178.8(5) ?
    Ni1 N3 C14 C13 . . . . 3.3(6) ?
    O6 C13 C14 N3 . . . . 173.7(5) ?
    O5 C13 C14 N3 . . . . -6.4(7) ?
    O6 C13 C14 C15 . . . . -7.7(9) ?
    O5 C13 C14 C15 . . . . 172.2(5) ?
    N3 C14 C15 C16 . . . . -0.3(8) ?
    C13 C14 C15 C16 . . . . -178.8(5) ?
    C14 C15 C16 C17 . . . . 0.1(8) ?
    C15 C16 C17 C18 . . . . 0.3(8) ?
    C14 N3 C18 C17 . . . . 0.3(8) ?
    Ni1 N3 C18 C17 . . . . 175.6(4) ?
    C14 N3 C18 C19 . . . . 178.7(5) ?
    Ni1 N3 C18 C19 . . . . -6.0(6) ?
    C16 C17 C18 N3 . . . . -0.4(8) ?
    C16 C17 C18 C19 . . . . -178.7(5) ?
    C23 N4 C19 C20 . . . . -0.9(8) ?
    Ni1 N4 C19 C20 . . . . -174.7(4) ?
    C23 N4 C19 C18 . . . . 179.0(4) ?
    Ni1 N4 C19 C18 . . . . 5.2(5) ?
    N3 C18 C19 N4 . . . . -0.1(7) y
    C17 C18 C19 N4 . . . . 178.2(5) ?
    N3 C18 C19 C20 . . . . 179.8(5) ?
    C17 C18 C19 C20 . . . . -1.9(8) ?
    N4 C19 C20 C21 . . . . 1.5(8) ?
    C18 C19 C20 C21 . . . . -178.4(5) ?
    C19 C20 C21 C22 . . . . 0.2(8) ?
    C20 C21 C22 C23 . . . . -2.2(8) ?
    C19 N4 C23 C22 . . . . -1.3(8) ?
    Ni1 N4 C23 C22 . . . . 170.9(4) ?
    C19 N4 C23 C24 . . . . 175.3(4) ?
    Ni1 N4 C23 C24 . . . . -12.4(7) ?
    C21 C22 C23 N4 . . . . 2.9(9) ?
    C21 C22 C23 C24 . . . . -173.8(5) ?
    N4 C23 C24 O8 . . . . 114.4(7) ?
    C22 C23 C24 O8 . . . . -68.8(8) ?
    N4 C23 C24 O7 . . . . -70.5(7) ?
    C22 C23 C24 O7 . . . . 106.4(6) ?
loop_
    _geom_hbond_atom_site_label_D
    _geom_hbond_atom_site_label_H
    _geom_hbond_atom_site_label_A
    _geom_hbond_site_symmetry_A
    _geom_hbond_distance_DH
    _geom_hbond_distance_HA
    _geom_hbond_distance_DA
    _geom_hbond_angle_DHA
    O12 H12B O6 1_565 0.83 2.02 2.783(6) 153.0
    O12 H12A O2 . 0.83 1.94 2.755(5) 165.4
    O11 H11B O12 2_566 0.83 1.84 2.662(5) 172.0
    O11 H11A O9 2_656 0.83 1.99 2.821(6) 176.6
    O10 H10B O5 2_566 0.83 2.22 2.953(5) 147.6
    O10 H10A O2 . 0.83 2.05 2.822(6) 154.6
    O9 H9B O6 2_656 0.83 1.89 2.694(5) 161.9
    O9 H9A O10 2_666 0.83 1.90 2.714(5) 166.8
    O7 H7 O11 1_554 0.84 1.69 2.513(5) 165.7
    O3 H3 O9 . 0.84 1.79 2.614(5) 165.8
data_global
_journal_date_recd_electronic     2009-01-17
_journal_date_accepted     2009-02-23
_journal_name_full     'Acta Crystallographica, Section E'
_journal_year     2009
_journal_volume     65
_journal_issue      3
_journal_page_first     m352
_journal_page_last     m353
_journal_paper_category     QM
_journal_coeditor_code     SI2152
_publ_contact_author_name     'Haiquan Su'
_publ_contact_author_address
;
School of Chemistry and Chemical Engineering, Inner Mongolia University, Hohhot
 010021, P. R. China
;
_publ_contact_author_email     'haiquansu@yahoo.com'
_publ_contact_author_fax     '86 471 4992981'
_publ_contact_author_phone     '86 471 4992981'
_publ_section_title
;\
Bis(6'-carboxy-2,2'-bipyridine-6-carboxylato-\
\k^3^<i>N</i>,<i>N</i>',<i>O</i>^6^)nickel(II) tetrahydrate
;
loop_
    _publ_author_name
    _publ_author_footnote
    _publ_author_address
    'Huimin Wang' ?
;
School of Chemistry and Chemical Engineering
Inner Mongolia University
Hohhot 010021
People's Republic of China
;
    'Haiquan Su' ?
;
School of Chemistry and Chemical Engineering
Inner Mongolia University
Hohhot 010021
People's Republic of China
;
    'Jinjin Xu' ?
;
School of Chemistry and Chemical Engineering
Inner Mongolia University
Hohhot 010021
People's Republic of China
;
    'Fenghua Bai' ?
;
School of Chemistry and Chemical Engineering
Inner Mongolia University
Hohhot 010021
People's Republic of China
;
    'Ya Gao' ?
;
School of Chemistry and Chemical Engineering
Inner Mongolia University
Hohhot 010021
People's Republic of China
;
