# Supplementary material for: Bis(6′-carb­oxy-2,2′-bipyridine-6-carboxyl­ato-κ3 N,N′,O 6)nickel(II) tetra­hydrate
Source: Acta Crystallogr Sect E Struct Rep Online. 2009 Feb 28;65(Pt 3):m352–3. doi: 10.1107/S1600536809006515 (PMC2968579; doi:10.1107/S1600536809006515)
Supplement: Supplementary file 2 [file e-65-0m352-Isup2.hkl]

# 
# h,k,l, Fc-squared, Fo-squared, sigma(Fo-squared) and status flag 
# 
data_I
_shelx_title ' R80423F in P-1' 
_shelx_refln_list_code          4 
_shelx_F_calc_maximum      204.45 
_exptl_crystal_F_000       636.00 
_reflns_d_resolution_high  0.8407 
 
loop_ 
 _symmetry_equiv_pos_as_xyz 
 'x, y, z' 
 '-x, -y, -z' 
 
_cell_length_a     9.9900 
_cell_length_b    10.8960 
_cell_length_c    12.5650 
_cell_angle_alpha 112.970 
_cell_angle_beta  100.090 
_cell_angle_gamma  90.300 
 
_shelx_F_squared_multiplier     1.000 
 
loop_ 
 _refln_index_h 
 _refln_index_k 
 _refln_index_l 
 _refln_F_squared_calc 
 _refln_F_squared_meas 
 _refln_F_squared_sigma 
 _refln_observed_status 
   1   0   0      889.99      796.13     31.37 o 
   2   0   0      251.26      248.14     11.84 o 
   3   0   0       30.04       30.55      5.03 o 
   4   0   0     1338.28     1288.86     54.49 o 
   5   0   0       67.08       67.99      7.85 o 
   6   0   0     2095.56     2244.70    123.17 o 
   7   0   0       15.45       15.98      5.66 o 
   8   0   0        7.52        7.62      2.69 o 
   9   0   0        4.73        2.63      3.30 o 
  10   0   0     1758.14     1657.01    385.50 o 
  11   0   0      689.65      695.47    131.35 o 
 -11   1   0       60.75       55.92     64.34 o 
 -10   1   0      584.83      648.10    150.93 o 
  -9   1   0      386.67      500.41    145.62 o 
  -8   1   0      514.59      556.04     66.41 o 
  -7   1   0      964.51      934.97     75.45 o 
  -6   1   0      357.24      331.96     79.30 o 
  -5   1   0      213.68      213.00     20.16 o 
  -4   1   0       29.40       30.43      5.61 o 
  -3   1   0    16796.31    19414.61    952.03 o 
  -2   1   0     5812.27     5058.87    538.83 o 
  -1   1   0     6932.20     6650.31    326.22 o 
   0   1   0      408.66      372.95     19.60 o 
   1   1   0     8357.49     9360.57    526.47 o 
   2   1   0     2677.64     2977.58    191.11 o 
   3   1   0      184.86      181.09     15.86 o 
   4   1   0      796.97      780.22     28.23 o 
   5   1   0      580.40      580.90     27.92 o 
   6   1   0      164.89      123.99     30.13 o 
   7   1   0     2314.83     2548.42    182.39 o 
   8   1   0        1.15       13.72      7.16 o 
   9   1   0      323.55      302.06     91.27 o 
  10   1   0       54.26       78.24     92.10 o 
  11   1   0      193.42      179.93    108.56 o 
 -11   2   0        3.42        7.94     10.39 o 
 -10   2   0      436.35      387.51     12.39 o 
  -9   2   0      384.14      401.08    116.79 o 
  -8   2   0      602.71      712.29     85.01 o 
  -7   2   0       88.05       87.35     15.10 o 
  -6   2   0     3300.55     3611.16    223.41 o 
  -5   2   0       54.76       59.33      7.50 o 
  -4   2   0       11.43       22.67      8.24 o 
  -3   2   0     1951.40     1702.04     69.74 o 
  -2   2   0      564.31      962.27     66.88 o 
  -1   2   0      465.14      466.25     26.42 o 
   0   2   0     1069.76      855.77     47.09 o 
   1   2   0      208.11      178.58     16.66 o 
   2   2   0     2254.66     2113.48    158.15 o 
   3   2   0      541.67      580.44     37.42 o 
   4   2   0      543.73     1106.53     40.26 o 
   5   2   0      144.27      145.40     34.72 o 
   6   2   0     1923.16     2003.47    124.18 o 
   7   2   0      365.26      387.12     23.98 o 
   8   2   0     1851.27     2019.13    245.49 o 
   9   2   0      120.51      163.87     49.96 o 
  10   2   0      179.59      247.67     51.97 o 
  11   2   0       68.54       81.03     54.81 o 
 -11   3   0       27.42       29.76     33.47 o 
 -10   3   0        2.37       77.08     90.78 o 
  -9   3   0     1621.72     1480.61    186.13 o 
  -8   3   0       28.88       40.60     13.98 o 
  -7   3   0      681.62      651.36     44.80 o 
  -6   3   0      612.65      594.23     37.29 o 
  -5   3   0      587.50      494.01    110.64 o 
  -4   3   0      494.77      792.87     85.94 o 
  -3   3   0       18.79       36.54     12.39 o 
  -2   3   0     3709.73     3832.44    173.14 o 
  -1   3   0     1602.51     1492.68    251.06 o 
   0   3   0      581.19      623.33     62.98 o 
   1   3   0      660.39      675.13     89.89 o 
   2   3   0      623.56      734.67     43.00 o 
   3   3   0     4884.39     4606.25    233.42 o 
   4   3   0        3.05       -1.47      5.84 o 
   5   3   0     1027.77     1038.18     64.55 o 
   6   3   0       61.51       82.72     26.56 o 
   7   3   0     1458.33     1589.79    137.29 o 
   8   3   0       12.80       14.47      8.59 o 
   9   3   0      360.70      375.26     31.48 o 
  10   3   0        1.63        7.36      6.75 o 
  11   3   0       12.52       12.74     10.03 o 
 -11   4   0      279.91      249.05    187.45 o 
 -10   4   0      326.19      254.31     73.36 o 
  -9   4   0      118.97      141.34     27.34 o 
  -8   4   0     1917.20     1715.29    295.56 o 
  -7   4   0      461.93      448.12     39.33 o 
  -6   4   0      261.87      251.33     74.70 o 
  -5   4   0     1202.19     1126.43     87.91 o 
  -4   4   0     1833.97     1327.30    249.07 o 
  -2   4   0      942.80     1021.23     51.97 o 
  -1   4   0      834.91      736.22     36.83 o 
   0   4   0     5563.32     4784.79    331.84 o 
   1   4   0     2484.86     2403.87    122.08 o 
   2   4   0     4508.17     4604.03    233.11 o 
   3   4   0     1768.72     1941.47    102.96 o 
   4   4   0       31.88       14.92      7.75 o 
   5   4   0        8.10        9.17      7.11 o 
   6   4   0     2852.83     3069.85    262.20 o 
   7   4   0       43.43       24.84     12.15 o 
   8   4   0       33.56       86.70     29.96 o 
   9   4   0      123.34      120.32    137.49 o 
  10   4   0      292.91      297.03    224.55 o 
 -10   5   0      753.02      759.11    143.51 o 
  -9   5   0        3.45       -5.55     10.45 o 
  -8   5   0       16.22       23.60     20.41 o 
  -7   5   0     1539.77     1450.46    245.17 o 
  -6   5   0      417.77      580.50     42.02 o 
  -5   5   0      675.79      639.62     52.45 o 
  -4   5   0      883.91      874.34     55.90 o 
  -3   5   0     3824.50     4007.88    220.87 o 
  -2   5   0       57.51       29.10     16.74 o 
  -1   5   0     4595.72     4535.04    162.95 o 
   0   5   0      744.92      773.67     40.87 o 
   1   5   0      981.97      807.92     41.92 o 
   2   5   0       19.50       14.46      8.13 o 
   3   5   0     4122.78     4008.12    311.04 o 
   4   5   0      633.79      687.01     82.67 o 
   5   5   0       68.77      100.25     30.19 o 
   6   5   0      125.48      128.15      9.05 o 
   7   5   0      906.43     1011.23    293.91 o 
   8   5   0      107.62      103.56     25.22 o 
   9   5   0       18.95       31.71     21.96 o 
  10   5   0       31.89       35.51     19.70 o 
 -10   6   0      142.19      232.96    184.14 o 
  -9   6   0      236.47      286.34     83.10 o 
  -8   6   0       36.29       19.01     16.15 o 
  -7   6   0      446.65      424.12    124.29 o 
  -6   6   0     1420.63     1408.41    167.65 o 
  -5   6   0      170.48      179.78     26.80 o 
  -4   6   0      429.77      551.09     59.06 o 
  -3   6   0      356.90      421.07     46.02 o 
  -2   6   0      617.63      546.38     67.51 o 
  -1   6   0      118.23      134.26     30.43 o 
   0   6   0     2954.54     3116.56    176.83 o 
   1   6   0      791.66      787.65     69.78 o 
   2   6   0      714.53      761.69     68.51 o 
   3   6   0      247.70      226.28     92.78 o 
   4   6   0      666.22      687.70     59.67 o 
   5   6   0      153.20      178.33     30.89 o 
   6   6   0       66.36       66.56     53.45 o 
   7   6   0        0.12        9.32      6.78 o 
   8   6   0      511.80      494.98    142.18 o 
   9   6   0      421.21      393.72    296.15 o 
 -10   7   0      107.85       81.88     48.38 o 
  -9   7   0      480.29      612.81    117.97 o 
  -8   7   0      249.45      331.87     18.02 o 
  -7   7   0       34.77       28.74     18.41 o 
  -6   7   0      555.08      492.98    101.28 o 
  -5   7   0       14.47       29.31     53.98 o 
  -4   7   0      423.42      495.41     82.76 o 
  -3   7   0      646.14      886.77    151.95 o 
  -2   7   0      672.37      626.32     52.56 o 
  -1   7   0     1568.29     1591.99    322.50 o 
   0   7   0      366.94      314.15     90.51 o 
   1   7   0     2750.86     2729.71    233.28 o 
   2   7   0      111.50       84.45     20.58 o 
   3   7   0      958.48      906.98    112.12 o 
   4   7   0      922.36      876.97    148.34 o 
   5   7   0        8.08       16.83     16.23 o 
   6   7   0      303.54      259.90     10.79 o 
   7   7   0     1141.45     1020.06    237.55 o 
   8   7   0        1.05        3.37      7.70 o 
  -9   8   0       91.96      108.25     65.14 o 
  -8   8   0       13.23       43.04     50.11 o 
  -7   8   0      606.12      652.52    153.37 o 
  -6   8   0       45.98      218.94     87.13 o 
  -5   8   0      947.56     1069.51    220.48 o 
  -4   8   0       47.45       49.94     21.87 o 
  -3   8   0      921.92     1069.07    129.36 o 
  -2   8   0      373.57      344.29     42.79 o 
  -1   8   0     1202.96     1537.68    133.59 o 
   0   8   0      443.51      421.63     53.31 o 
   1   8   0      617.10      521.23     88.48 o 
   2   8   0      518.85      441.97     75.43 o 
   3   8   0      364.95      356.57     63.07 o 
   4   8   0       35.53       44.93     15.36 o 
   5   8   0      700.30      571.36     73.31 o 
   6   8   0     1005.40      828.08    237.47 o 
   7   8   0        1.98       -5.21     11.99 o 
   8   8   0       27.19       14.75     15.42 o 
  -8   9   0      758.91      633.31    106.30 o 
  -7   9   0       91.31       76.03     85.22 o 
  -6   9   0      300.72      256.49     78.13 o 
  -5   9   0      463.91      446.69     42.17 o 
  -4   9   0      850.05     1034.72     94.08 o 
  -3   9   0       22.06       36.16     12.51 o 
  -2   9   0      200.12      193.30    107.64 o 
  -1   9   0      467.65      480.15     99.36 o 
   0   9   0        4.57        5.34      7.90 o 
   1   9   0       24.53       48.98     44.48 o 
   2   9   0       44.60       48.33     20.48 o 
   3   9   0       67.70       54.91     15.26 o 
   4   9   0       17.22       12.96     18.09 o 
   5   9   0       32.51       38.50     26.07 o 
   6   9   0       37.65       28.85     31.42 o 
  -7  10   0      270.73      457.10     79.10 o 
  -6  10   0      153.17      134.07     83.15 o 
  -5  10   0      161.59      265.27     61.12 o 
  -4  10   0      377.06      387.13     78.88 o 
  -3  10   0     1330.65     1450.88    239.65 o 
  -2  10   0      170.61      199.21    131.45 o 
  -1  10   0       32.11       34.37     13.09 o 
   0  10   0     1173.61     1391.90    115.52 o 
   1  10   0       55.90       43.31     36.39 o 
   2  10   0      101.55       86.32     73.03 o 
   3  10   0      292.43      224.48     82.56 o 
   4  10   0       12.06       35.09     41.05 o 
   5  10   0       61.47       54.07     53.22 o 
  -5  11   0      179.28      210.75     80.49 o 
  -4  11   0       89.68       98.04     44.96 o 
  -3  11   0      147.72      182.33     79.38 o 
  -2  11   0      518.53      504.83     71.38 o 
  -1  11   0        8.65        9.62      8.36 o 
   0  11   0      620.65      702.06     94.69 o 
   1  11   0      418.65      379.38     86.37 o 
   2  11   0       43.99       35.59     24.76 o 
   3  11   0       14.44       14.12      7.06 o 
  -1 -12   1      435.92      457.61     55.36 o 
   0 -12   1      385.04      354.62     44.01 o 
   1 -12   1      107.10      147.54     37.82 o 
   2 -12   1      406.49      443.83     55.68 o 
   3 -12   1      243.20      242.30     32.09 o 
  -4 -11   1      196.69      241.86     56.31 o 
  -3 -11   1      180.75      165.43     70.55 o 
  -2 -11   1     1836.96     1698.67    309.21 o 
  -1 -11   1       23.18       57.12     45.67 o 
   0 -11   1      397.70      430.64     88.13 o 
   1 -11   1      207.19      251.90     53.15 o 
   2 -11   1       94.33       92.13     43.25 o 
   3 -11   1      343.47      375.13     55.85 o 
   4 -11   1       37.32       38.29     30.60 o 
   5 -11   1       44.20       84.60     45.34 o 
  -6 -10   1       51.92       35.72     25.29 o 
  -5 -10   1      846.55      750.04    563.83 o 
  -4 -10   1       82.50      157.20     99.96 o 
  -3 -10   1      306.27      285.67     42.63 o 
  -2 -10   1       86.19       74.69     61.65 o 
  -1 -10   1        3.53        9.89      4.38 o 
   1 -10   1       22.30       30.48     17.94 o 
   2 -10   1      382.16      404.37     37.69 o 
   3 -10   1      120.65      167.78     66.16 o 
   4 -10   1       62.67       54.70     47.21 o 
   5 -10   1      637.78      710.62    144.80 o 
   6 -10   1      494.00      520.44    101.80 o 
   7 -10   1        9.80       40.53     27.73 o 
  -7  -9   1       15.01       23.19     24.16 o 
  -6  -9   1     1196.27     1184.25    223.37 o 
  -5  -9   1       21.43       21.88     27.36 o 
  -4  -9   1      106.94       98.75     18.34 o 
  -3  -9   1        2.91        9.42      8.15 o 
  -2  -9   1      483.59      441.63    129.19 o 
  -1  -9   1      480.12      499.68     66.33 o 
   0  -9   1       75.65       85.72     35.11 o 
   1  -9   1      281.05      268.14    104.20 o 
   2  -9   1       21.43       43.37     34.00 o 
   3  -9   1        4.96       12.10     38.17 o 
   4  -9   1     1109.32     1042.75    105.87 o 
   5  -9   1      557.33      716.35     62.33 o 
   6  -9   1      169.08      107.54     62.47 o 
   7  -9   1      140.65      196.80    217.65 o 
   8  -9   1       48.36       86.41     54.40 o 
  -8  -8   1      286.28      235.22    177.16 o 
  -7  -8   1      199.29       91.05     65.17 o 
  -6  -8   1       48.43       52.79     61.86 o 
  -5  -8   1      381.30      402.69    172.79 o 
  -4  -8   1      107.71      127.39    102.29 o 
  -3  -8   1      146.38      136.77     38.16 o 
  -2  -8   1       35.26       45.39     16.15 o 
  -1  -8   1     1072.28     1125.55     98.09 o 
   0  -8   1      148.28       96.08     53.52 o 
   1  -8   1     1374.43     1181.88    103.04 o 
   2  -8   1      426.97      533.77     49.09 o 
   3  -8   1      603.42      578.22     70.96 o 
   4  -8   1        2.72        3.69      4.46 o 
   5  -8   1       22.12      146.28     76.45 o 
   6  -8   1      863.96      886.69     79.53 o 
   7  -8   1      281.63      296.21     16.82 o 
   8  -8   1      254.81      277.12     71.41 o 
   9  -8   1        2.97        2.91      7.64 o 
  -9  -7   1      117.21       79.52     43.57 o 
  -8  -7   1      817.78      802.53    151.52 o 
  -7  -7   1       11.87       28.37     33.52 o 
  -6  -7   1       13.90        7.39      7.14 o 
  -5  -7   1      592.97      558.29     97.03 o 
  -4  -7   1     1068.60     1064.85    131.34 o 
  -3  -7   1     1794.32     1730.64    149.13 o 
  -2  -7   1      562.93      523.69    104.41 o 
  -1  -7   1      579.20      457.77    132.93 o 
   0  -7   1     2333.81     2408.58    253.28 o 
   1  -7   1       29.35       40.60     13.96 o 
   2  -7   1      197.85      319.09     91.64 o 
   3  -7   1     1197.26     1272.02    182.39 o 
   4  -7   1       94.64       73.82     13.11 o 
   5  -7   1      396.60      378.51     46.43 o 
   7  -7   1     1901.50     1608.86    202.66 o 
   8  -7   1      558.25      522.03    122.39 o 
   9  -7   1      528.86      535.74    102.04 o 
  10  -7   1        9.19        8.63      8.79 o 
  -9  -6   1      186.83      213.42    204.28 o 
  -8  -6   1      242.76      247.62     11.01 o 
  -7  -6   1     1358.99     1217.09    153.00 o 
  -6  -6   1      279.78      259.00    142.19 o 
  -5  -6   1     1066.62      946.31    116.26 o 
  -4  -6   1      639.55      543.39     47.41 o 
  -3  -6   1     1997.84     2165.94    190.24 o 
  -2  -6   1       20.94      101.11     39.54 o 
  -1  -6   1     1886.23     1827.07    101.76 o 
   0  -6   1     1123.63     1036.03     91.93 o 
   1  -6   1     2205.08     2384.44    131.49 o 
   2  -6   1      116.55      145.70     33.10 o 
   3  -6   1      668.51      597.68     51.04 o 
   4  -6   1      871.24      883.74     72.52 o 
   5  -6   1      950.76      925.47    114.51 o 
   6  -6   1     1991.75     1834.29    217.90 o 
   7  -6   1       16.60       22.19     11.01 o 
   8  -6   1       11.47       25.62      8.63 o 
   9  -6   1       40.17      264.57     92.09 o 
  10  -6   1      135.23       95.26     59.94 o 
 -10  -5   1      183.19      242.24    182.32 o 
  -9  -5   1      190.99      150.86     95.68 o 
  -8  -5   1     1354.78     1173.54    147.56 o 
  -7  -5   1      116.34      120.70     73.01 o 
  -6  -5   1      785.53      809.74     99.49 o 
  -5  -5   1      676.47      692.94     79.71 o 
  -4  -5   1      513.09      429.03     38.45 o 
  -3  -5   1       50.08       58.77     22.88 o 
  -2  -5   1     1351.94     1341.17     68.94 o 
  -1  -5   1      427.87      429.48     40.80 o 
   0  -5   1     1287.26     1203.86     74.77 o 
   1  -5   1      506.07      494.20     47.60 o 
   2  -5   1      179.99      180.23     20.56 o 
   3  -5   1       46.22       69.88     16.75 o 
   4  -5   1      911.32      849.64     85.35 o 
   5  -5   1      699.60      657.37     53.85 o 
   6  -5   1     1245.37     1536.28     93.21 o 
   7  -5   1        3.25        6.97      4.20 o 
   8  -5   1      612.81      592.96    172.95 o 
   9  -5   1      151.03      131.50    151.33 o 
 -10  -4   1       73.73       79.05     63.10 o 
  -9  -4   1      340.46      392.12     32.76 o 
  -8  -4   1      211.26      188.71    148.02 o 
  -7  -4   1      110.88      127.61     23.51 o 
  -6  -4   1        8.40        9.69      5.20 o 
  -5  -4   1     1220.06     1089.85     96.47 o 
  -4  -4   1     2060.49     2407.30    136.56 o 
  -3  -4   1     2833.60     2944.29    453.92 o 
  -2  -4   1      387.27      440.71     79.91 o 
  -1  -4   1       38.73       43.18      9.50 o 
   0  -4   1       37.75       28.58     11.92 o 
   1  -4   1       28.36       22.24      5.27 o 
   2  -4   1      128.83      205.32     19.07 o 
   3  -4   1       74.74       68.95      7.98 o 
   4  -4   1      777.06      770.63     42.95 o 
   5  -4   1      841.02      813.87     61.49 o 
   6  -4   1     1295.79     1240.39    100.76 o 
   7  -4   1     1867.05     1940.85    167.38 o 
   8  -4   1        7.10      268.66    147.34 o 
   9  -4   1        2.34        7.66      4.93 o 
  10  -4   1       68.76       42.10     27.30 o 
  11  -4   1        0.49        4.97      5.42 o 
 -11  -3   1       88.51       99.31     59.98 o 
 -10  -3   1        3.72        1.21      3.06 o 
  -9  -3   1       71.80       84.63     20.49 o 
  -8  -3   1     2447.37     2710.27    329.37 o 
  -7  -3   1       39.28       49.85     27.62 o 
  -6  -3   1     2597.34     2607.00    209.92 o 
  -5  -3   1       43.40       45.30      9.98 o 
  -4  -3   1     3344.24     2673.97    109.07 o 
  -3  -3   1       33.51       57.49     20.17 o 
  -2  -3   1     1949.48     1726.17     89.53 o 
  -1  -3   1     1172.04     1335.16     93.13 o 
   0  -3   1      501.68      489.18     33.97 o 
   1  -3   1      116.37      133.90     14.49 o 
   2  -3   1     1369.18     1319.51     69.30 o 
   3  -3   1     2581.21     3015.54    148.12 o 
   4  -3   1     1213.50     1457.24    114.24 o 
   5  -3   1     1889.84     1703.69    132.97 o 
   6  -3   1      566.25      504.89     31.86 o 
   7  -3   1      978.00      891.63     67.09 o 
   8  -3   1       20.17       14.16      7.20 o 
   9  -3   1     1105.76      979.99    123.76 o 
  10  -3   1     1102.73      959.21    275.22 o 
  11  -3   1       14.80       16.68     16.78 o 
 -11  -2   1      149.94      163.16     98.46 o 
 -10  -2   1       75.60       90.23    104.84 o 
  -9  -2   1      787.88      801.15     71.30 o 
  -8  -2   1      174.04      181.86      5.59 o 
  -7  -2   1     3634.29     3755.12    226.19 o 
  -6  -2   1      136.47      143.20     29.26 o 
  -5  -2   1     2331.49     1849.25     84.73 o 
  -4  -2   1      615.20      651.89     21.09 o 
  -3  -2   1     1122.99      963.93     47.43 o 
  -2  -2   1     3711.41     3164.72    162.23 o 
  -1  -2   1     1655.14     1544.83    107.31 o 
   0  -2   1      140.62      142.24     16.17 o 
   1  -2   1      122.71      116.63      8.61 o 
   2  -2   1       15.15       28.22      5.53 o 
   3  -2   1      749.66      693.14     46.16 o 
   5  -2   1      732.18      768.37    178.95 o 
   6  -2   1     1207.34     1078.80     67.02 o 
   7  -2   1      396.45      439.86     27.10 o 
   8  -2   1     2185.64     2209.17    261.99 o 
   9  -2   1      425.29      400.39    171.44 o 
  10  -2   1      399.99      356.67     24.83 o 
  11  -2   1      619.17      667.36    501.73 o 
 -11  -1   1      135.17      150.47    166.05 o 
 -10  -1   1       93.66       70.13     82.19 o 
  -9  -1   1      342.23      362.70     74.70 o 
  -8  -1   1      866.76      891.26    105.88 o 
  -7  -1   1      654.38      627.02     46.26 o 
  -6  -1   1      373.85      301.58     60.46 o 
  -5  -1   1     3044.26     3117.73     93.13 o 
  -4  -1   1        4.23        4.91      2.15 o 
  -3  -1   1      835.46      874.22    124.37 o 
  -2  -1   1     5142.99     5178.45    403.40 o 
  -1  -1   1      174.18      142.33      6.59 o 
   1  -1   1       20.78       22.40      3.08 o 
   2  -1   1       76.56      102.56     10.31 o 
   3  -1   1      123.79      113.45      8.62 o 
   4  -1   1     1012.75      860.30     31.40 o 
   5  -1   1      140.37      122.18     11.89 o 
   6  -1   1      153.01      146.95     35.05 o 
   7  -1   1      123.99      136.70     28.72 o 
   8  -1   1      299.22      412.77     49.50 o 
   9  -1   1      200.99      162.11     49.17 o 
  10  -1   1      677.00      635.04    147.84 o 
  11  -1   1      638.52      615.63    462.75 o 
 -11   0   1       17.47        5.48      6.82 o 
 -10   0   1      575.96      576.50     67.83 o 
  -9   0   1      539.40      589.38    171.40 o 
  -8   0   1     1720.84     1797.07    154.98 o 
  -7   0   1      164.59      243.39     71.32 o 
  -6   0   1        7.37       11.01    112.79 o 
  -5   0   1       23.99        8.68      8.11 o 
  -4   0   1        1.99       -0.02     20.55 o 
  -3   0   1     2186.49     2091.95     73.70 o 
  -2   0   1       21.66       15.66     17.38 o 
  -1   0   1    11671.12    13960.68    560.97 o 
   0   0   1      173.38       26.11      2.89 o 
   1   0   1     1603.27     1610.59     78.95 o 
   2   0   1      882.32      810.18     39.81 o 
   3   0   1      613.55      610.07     39.27 o 
   4   0   1      494.64      619.89     43.98 o 
   5   0   1     4780.29     4942.31    376.94 o 
   6   0   1      247.58      224.42     53.80 o 
   7   0   1      512.14      522.09     78.49 o 
   8   0   1     1237.48     1268.72    150.78 o 
   9   0   1       44.36       27.67      9.81 o 
  10   0   1       29.39       36.72     43.28 o 
  11   0   1      196.72      271.72    204.42 o 
 -11   1   1      400.78      537.96    101.87 o 
 -10   1   1      165.71      313.51     37.62 o 
  -9   1   1      296.11      293.78     88.34 o 
  -8   1   1      877.50      920.60     79.51 o 
  -7   1   1      219.07      210.99     50.92 o 
  -6   1   1     1860.40     2035.64     94.57 o 
  -5   1   1       95.28      135.17     20.84 o 
  -4   1   1      150.16      146.50      7.89 o 
  -3   1   1     1495.26     1366.85     72.40 o 
  -2   1   1     1219.63     1251.50    127.39 o 
  -1   1   1      529.97      492.87     25.17 o 
   0   1   1     6526.35     5714.90    395.78 o 
   1   1   1       29.20       28.05      7.12 o 
   2   1   1     8768.54     7474.77    365.93 o 
   3   1   1        1.03       -1.05      4.28 o 
   4   1   1     2317.83     2035.86     73.09 o 
   5   1   1      997.09     1057.85     58.25 o 
   6   1   1     2738.00     3149.28    195.19 o 
   7   1   1       15.02       25.09      6.27 o 
   8   1   1      457.55      491.62     60.05 o 
   9   1   1      401.02      481.05     58.42 o 
  10   1   1      443.22      419.98    120.51 o 
  11   1   1       81.58       99.17     64.32 o 
 -11   2   1      249.52      238.51     45.61 o 
 -10   2   1      157.63      105.58    123.93 o 
  -9   2   1     2116.71     2197.66    638.27 o 
  -8   2   1     1639.41     1353.87    228.23 o 
  -7   2   1      821.29      907.12     55.91 o 
  -6   2   1       37.44       45.65     12.44 o 
  -5   2   1      970.10      801.80     56.32 o 
  -4   2   1      220.72      215.44     16.26 o 
  -3   2   1      632.62      702.81     28.20 o 
  -2   2   1    33336.04    32727.94   3724.93 o 
  -1   2   1    23964.40    23775.06   1166.90 o 
   0   2   1     1172.04     1064.29     59.36 o 
   1   2   1       89.22       68.96     14.62 o 
   2   2   1       78.20      100.76     10.01 o 
   3   2   1       26.39      128.55     12.55 o 
   4   2   1        5.67        2.71      7.11 o 
   5   2   1      508.50      521.05    116.93 o 
   6   2   1     1053.20     1075.16     87.29 o 
   7   2   1       15.88       14.06      8.45 o 
   8   2   1      157.65      150.67     58.38 o 
   9   2   1     1073.84     1115.99     91.92 o 
  10   2   1        3.51        7.49      5.19 o 
  11   2   1       57.76       58.75     33.49 o 
 -11   3   1      212.54      203.20    122.85 o 
 -10   3   1        3.75       16.07     19.14 o 
  -9   3   1      172.26      195.00     83.96 o 
  -8   3   1      903.19      759.31    128.53 o 
  -7   3   1      410.83      516.37     54.48 o 
  -6   3   1      378.00      383.46     48.58 o 
  -5   3   1      726.23      668.22     33.71 o 
  -4   3   1      325.03      386.31     36.74 o 
  -3   3   1      391.76      353.48     33.23 o 
  -2   3   1     2197.16     2240.47     91.54 o 
  -1   3   1      747.99      751.64     37.05 o 
   0   3   1      833.50     1087.28    107.78 o 
   1   3   1        0.17       -0.99     13.49 o 
   2   3   1      446.56      449.83     29.54 o 
   3   3   1     4313.62     3912.38    198.11 o 
   4   3   1       30.03       79.45     28.80 o 
   5   3   1      406.46      388.72    131.77 o 
   6   3   1      764.89      816.13     49.95 o 
   7   3   1      100.66      100.73      4.79 o 
   8   3   1      462.15      432.07     88.83 o 
   9   3   1       19.02       44.15     36.29 o 
  10   3   1      547.45      570.73     76.21 o 
 -11   4   1      508.07      380.68    287.51 o 
 -10   4   1      518.09      564.83    162.30 o 
  -9   4   1      373.96      459.23     58.14 o 
  -8   4   1      898.02      948.76    170.69 o 
  -7   4   1      855.42      743.33     92.10 o 
  -6   4   1        1.82       -0.96     39.15 o 
  -5   4   1      337.05      281.55     55.13 o 
  -4   4   1        7.63       29.74     27.17 o 
  -3   4   1     1999.08     2328.36     89.01 o 
  -2   4   1     1580.88     1664.22     91.13 o 
  -1   4   1       72.20       51.36     19.57 o 
   0   4   1      480.93      442.28     46.21 o 
   1   4   1     2709.32     2647.52    134.62 o 
   2   4   1       50.96       47.69     14.41 o 
   3   4   1     1757.40     1759.37     99.28 o 
   4   4   1      997.68      958.75     84.60 o 
   5   4   1     1491.84     1511.37    172.81 o 
   6   4   1       47.54       37.96     34.35 o 
   7   4   1     1230.84     1471.88    253.37 o 
   8   4   1      106.95      114.54     29.17 o 
   9   4   1      417.26      547.91    157.27 o 
  10   4   1      270.44      339.35    255.23 o 
 -10   5   1        3.97       -7.39     10.68 o 
  -9   5   1      722.83      683.18    159.69 o 
  -8   5   1      262.28      200.34    112.42 o 
  -7   5   1      216.88      186.77     12.10 o 
  -6   5   1     1387.42     1205.65    104.51 o 
  -5   5   1     1722.07     1879.71    126.30 o 
  -4   5   1        3.60        8.00     20.28 o 
  -3   5   1      244.62      317.09     57.31 o 
  -2   5   1     1612.27     1836.78     95.43 o 
  -1   5   1     2320.96     2425.77    172.10 o 
   0   5   1     1946.72     1723.19    134.68 o 
   1   5   1      810.22      844.20     66.68 o 
   2   5   1     5818.25     5560.79    430.97 o 
   3   5   1      370.38      406.39     37.02 o 
   4   5   1     1232.95     1200.16    137.40 o 
   5   5   1       12.81       -3.57      9.23 o 
   6   5   1     1041.59     1124.88    193.90 o 
   7   5   1      413.65      396.12    170.05 o 
   8   5   1      348.26      375.25     11.95 o 
   9   5   1       65.31       60.27     71.00 o 
 -10   6   1      552.49      532.47    400.48 o 
  -9   6   1      106.48       66.95     46.85 o 
  -8   6   1      777.33      802.21     95.84 o 
  -7   6   1       10.88       15.10     21.24 o 
  -6   6   1       72.05       54.91     10.32 o 
  -5   6   1      401.39      479.20     48.89 o 
  -4   6   1      304.75      279.77     65.36 o 
  -3   6   1       75.18       68.41     35.74 o 
  -2   6   1      386.74      446.33     79.18 o 
  -1   6   1       72.40       80.95     29.88 o 
   0   6   1      607.16      645.51     57.39 o 
   1   6   1     6249.47     6100.39    533.81 o 
   2   6   1      137.41      173.47     79.66 o 
   3   6   1      198.52      159.02     32.93 o 
   4   6   1       92.69      108.91     86.38 o 
   5   6   1       91.65      168.97     98.86 o 
   6   6   1       23.29       34.05     13.09 o 
   7   6   1      479.08      509.58    118.92 o 
   8   6   1       49.85       47.47     54.72 o 
   9   6   1      865.78      782.29    129.67 o 
  -9   7   1       40.04      118.91    133.60 o 
  -8   7   1      125.04      174.67    111.14 o 
  -7   7   1      154.40      190.53     17.50 o 
  -6   7   1      190.70      187.88    104.82 o 
  -5   7   1      322.44      348.77     63.00 o 
  -4   7   1      223.80      218.35     27.66 o 
  -3   7   1      133.16      169.70     89.95 o 
  -2   7   1       14.35       45.61     30.10 o 
  -1   7   1      303.93      261.73     37.73 o 
   0   7   1      456.89      512.46     46.42 o 
   1   7   1        5.76        2.56      3.48 o 
   2   7   1      735.34      871.21    107.86 o 
   3   7   1      124.45      128.93     18.07 o 
   4   7   1      750.21      700.31    121.08 o 
   5   7   1        0.09        9.70      9.26 o 
   6   7   1      389.45      382.38     12.05 o 
   7   7   1        0.80       10.89      9.64 o 
   8   7   1       84.78       81.02     56.19 o 
  -9   8   1       68.74       93.87     49.70 o 
  -8   8   1      861.07      736.11    140.99 o 
  -7   8   1      389.56      324.35     95.05 o 
  -6   8   1      257.73      314.53     49.69 o 
  -5   8   1       20.12       21.14     12.40 o 
  -4   8   1      113.73      116.90     67.24 o 
  -3   8   1       18.74       23.21     44.03 o 
  -1   8   1        2.32       83.07     18.23 o 
   0   8   1       70.54       63.91     16.57 o 
   1   8   1     1359.26     1128.86    194.55 o 
   2   8   1      176.71      112.32     64.58 o 
   3   8   1      594.30      574.30    167.38 o 
   4   8   1       37.96       40.59      8.28 o 
   5   8   1      439.87      374.62     12.36 o 
   6   8   1        3.16       -3.54      9.22 o 
   7   8   1      557.29      497.64    374.20 o 
  -8   9   1        4.39       14.22     20.48 o 
  -7   9   1      108.33       59.73     60.06 o 
  -6   9   1       55.86       81.27     60.82 o 
  -5   9   1     1210.62     1264.24    208.70 o 
  -4   9   1        0.99        0.83      3.43 o 
  -3   9   1      186.70      242.35     74.37 o 
  -2   9   1      988.91     1061.72     95.83 o 
  -1   9   1      109.92      120.57     27.55 o 
   0   9   1     2049.63     1999.14    177.81 o 
   1   9   1      878.98      825.08    104.46 o 
   2   9   1      168.39      172.48     44.94 o 
   3   9   1       62.07       39.10     47.49 o 
   4   9   1       16.21        9.39     11.03 o 
   5   9   1      488.72      437.26     83.36 o 
   6   9   1      271.71      191.07     59.58 o 
  -6  10   1        4.09       24.18     36.77 o 
  -5  10   1      209.76      246.41     58.55 o 
  -4  10   1      429.43      472.19    106.30 o 
  -3  10   1      196.05      182.16     82.66 o 
  -2  10   1     1055.75      976.06    196.89 o 
  -1  10   1      104.57       92.68     74.87 o 
   0  10   1       22.14       24.19     16.96 o 
   1  10   1      931.68      831.91    168.63 o 
   2  10   1      807.09      843.32    244.81 o 
   3  10   1      432.40      354.19     67.64 o 
   4  10   1       27.51       11.87     14.66 o 
  -4  11   1       19.55       17.86     42.95 o 
  -3  11   1      141.53      147.77     67.33 o 
  -2  11   1      152.73      116.29     51.28 o 
  -1  11   1      238.86      295.54    157.70 o 
   0  11   1       45.32       50.30     26.88 o 
   1  11   1        6.80        0.72      5.06 o 
   2  11   1       68.41       70.62     29.05 o 
  -2 -12   2     1362.81     1320.63    154.65 o 
  -1 -12   2      778.12      904.60    479.53 o 
   0 -12   2        9.62       20.55     15.20 o 
   1 -12   2      374.80      426.43    226.79 o 
   2 -12   2       44.22       75.60     41.42 o 
   3 -12   2      547.59      559.40     67.98 o 
  -5 -11   2      204.40      231.38     41.98 o 
  -4 -11   2       68.48       50.06     35.19 o 
  -3 -11   2      900.63      982.88    131.33 o 
  -2 -11   2       35.05       38.20     18.12 o 
  -1 -11   2       14.50       29.84     13.83 o 
   0 -11   2        2.63       30.33     16.37 o 
   1 -11   2       25.53       21.35     12.25 o 
   2 -11   2      937.22     1065.05    216.99 o 
   3 -11   2      192.69      222.93     61.04 o 
   4 -11   2      244.01      338.11     59.61 o 
   5 -11   2      166.01      151.89     65.64 o 
   6 -11   2      617.43      560.17     96.58 o 
  -6 -10   2      342.20      459.93    345.82 o 
  -5 -10   2       17.38       14.75     18.69 o 
  -4 -10   2      470.83      546.57    156.86 o 
  -3 -10   2        1.33        6.62      6.49 o 
  -2 -10   2       18.81       17.53      3.05 o 
  -1 -10   2      349.48      552.01     84.27 o 
   0 -10   2       97.38      106.35     22.93 o 
   1 -10   2      509.87      547.77     66.77 o 
   2 -10   2      365.28      401.33    122.52 o 
   3 -10   2      215.05      241.56     30.37 o 
   4 -10   2      264.52      249.41     43.92 o 
   5 -10   2      146.46      141.30     63.53 o 
   6 -10   2       87.68       96.37     73.32 o 
   7 -10   2      184.31      169.02    103.84 o 
  -7  -9   2       42.59       51.25     52.42 o 
  -6  -9   2       18.11       17.73     13.07 o 
  -5  -9   2       83.60       68.60     80.08 o 
  -4  -9   2       37.28       57.82     24.42 o 
  -3  -9   2     1495.95     2066.23    600.11 o 
  -2  -9   2      183.03      146.50     57.76 o 
  -1  -9   2       68.92       64.18     27.16 o 
   0  -9   2     1407.01     1311.90    156.99 o 
   2  -9   2      660.20      727.16     91.21 o 
   3  -9   2        5.75        2.78     10.99 o 
   4  -9   2       64.83      122.52     66.47 o 
   5  -9   2      105.48       94.68      6.10 o 
   6  -9   2      454.14      442.94      7.85 o 
   7  -9   2      138.85      161.92    103.01 o 
   8  -9   2       97.07       66.63     70.10 o 
  -8  -8   2       92.10       73.49     42.68 o 
  -7  -8   2        3.09       -1.30      6.55 o 
  -6  -8   2      484.46      393.39     47.59 o 
  -5  -8   2      135.84       93.88     76.92 o 
  -4  -8   2       15.42       -3.22     11.96 o 
  -3  -8   2       59.22       66.32     17.87 o 
  -2  -8   2     1388.71     1583.10    193.55 o 
  -1  -8   2     1327.13     1351.46     82.29 o 
   0  -8   2     1080.11     1095.88     67.91 o 
   1  -8   2     1406.08     1708.96    124.42 o 
   2  -8   2       22.26       28.64     16.91 o 
   3  -8   2      263.25      289.87    155.32 o 
   4  -8   2     1902.78     1620.09    329.89 o 
   5  -8   2      370.52      332.14     68.94 o 
   6  -8   2       26.12       25.77     11.33 o 
   7  -8   2      761.26      694.24    162.30 o 
   8  -8   2       71.91       45.56     35.83 o 
   9  -8   2      675.49      745.00    561.37 o 
  -9  -7   2      445.99      477.00    358.71 o 
  -8  -7   2      424.85      392.34    113.55 o 
  -7  -7   2       99.93       90.96     20.42 o 
  -6  -7   2       36.35       11.68     11.30 o 
  -5  -7   2      474.67      527.19     89.78 o 
  -4  -7   2       51.97       62.28     50.74 o 
  -3  -7   2     1097.32      920.43     92.00 o 
  -2  -7   2     1243.70     1205.09    143.42 o 
  -1  -7   2     2279.45     2374.61    147.18 o 
   0  -7   2     1540.95     1537.34    104.96 o 
   1  -7   2     1143.84     1393.80     88.17 o 
   2  -7   2        8.60       10.60      7.36 o 
   3  -7   2     2647.16     2679.65    217.21 o 
   4  -7   2      395.76      384.84     30.70 o 
   5  -7   2     1138.39     1158.34    137.55 o 
   6  -7   2      411.59      431.00     52.83 o 
   7  -7   2        2.41        5.77      3.03 o 
   8  -7   2      400.72      408.32     14.44 o 
   9  -7   2       90.53       68.90     78.52 o 
 -10  -6   2       16.57       23.64     14.63 o 
  -9  -6   2      144.30      140.08    154.53 o 
  -8  -6   2      855.93      682.97     80.50 o 
  -7  -6   2        0.79      -14.29      9.53 o 
  -6  -6   2        9.92       22.89      7.37 o 
  -5  -6   2        3.84       10.70      8.55 o 
  -4  -6   2      207.20      248.56     71.54 o 
  -3  -6   2      660.06      680.68    104.75 o 
  -2  -6   2      855.03      667.55     53.09 o 
  -1  -6   2      857.95      843.84     47.06 o 
   0  -6   2     2977.53     3019.94    288.93 o 
   1  -6   2       12.29        8.63      5.59 o 
   2  -6   2        5.38       41.90     62.50 o 
   3  -6   2      384.09      556.30     84.23 o 
   4  -6   2      238.51      214.19     62.17 o 
   5  -6   2     2153.35     1921.45    185.14 o 
   6  -6   2      775.04      742.65     88.81 o 
   7  -6   2       26.76       25.14     13.75 o 
   8  -6   2      114.57      140.31     26.11 o 
   9  -6   2      895.82     1201.07    344.20 o 
  10  -6   2      357.13      256.56    193.07 o 
 -10  -5   2        0.62       15.95     15.93 o 
  -9  -5   2      504.11      452.22    285.06 o 
  -8  -5   2      187.04      148.46     64.18 o 
  -7  -5   2       57.26       71.18     41.29 o 
  -6  -5   2       74.34      103.19     58.84 o 
  -5  -5   2      724.20      697.00     60.56 o 
  -4  -5   2      257.26      194.88     47.50 o 
  -3  -5   2     1537.94     1278.23     78.43 o 
  -2  -5   2      818.49      744.89     39.86 o 
  -1  -5   2      276.08      301.41     28.62 o 
   0  -5   2      818.05      777.49     56.68 o 
   1  -5   2       11.33       15.60      6.40 o 
   2  -5   2     2947.23     3266.62    118.77 o 
   3  -5   2      152.18      107.64     23.94 o 
   4  -5   2      802.23      889.77     55.59 o 
   5  -5   2      654.39      655.83     55.26 o 
   6  -5   2     2516.71     2410.46    145.67 o 
   7  -5   2     3142.70     3555.66   3357.38 o 
   8  -5   2        2.83        8.55      5.78 o 
   9  -5   2      189.44      219.58     10.72 o 
  10  -5   2       32.79       96.31    108.71 o 
 -11  -4   2        1.25        5.08      3.38 o 
 -10  -4   2      360.18      409.88     83.15 o 
  -9  -4   2       27.89       22.83      9.38 o 
  -8  -4   2      826.60      834.07    171.55 o 
  -7  -4   2        0.99        4.74      5.45 o 
  -6  -4   2     1427.98     1389.64    113.91 o 
  -5  -4   2       10.97       26.09     29.00 o 
  -4  -4   2      480.70      453.02    136.54 o 
  -3  -4   2      598.57      581.75     64.26 o 
  -2  -4   2     3763.65     2965.50    206.04 o 
  -1  -4   2      212.42      182.01     12.10 o 
   0  -4   2     2619.00     2689.48    132.16 o 
   1  -4   2        6.02        5.72      1.91 o 
   2  -4   2        6.61        7.42      2.65 o 
   3  -4   2     1132.14     1060.55    147.43 o 
   4  -4   2     9584.45    10002.52   2385.71 o 
   5  -4   2     2417.69     2404.20    148.91 o 
   6  -4   2      670.63      855.00     98.62 o 
   7  -4   2      313.98      560.54     48.60 o 
   8  -4   2       85.50       71.94     41.00 o 
   9  -4   2       20.19       18.13      4.52 o 
  10  -4   2      381.50      369.15    106.17 o 
  11  -4   2        2.29        7.76      8.15 o 
 -11  -3   2        2.33        4.50      4.91 o 
 -10  -3   2      252.21      247.96     71.42 o 
  -9  -3   2      892.89      952.19     85.08 o 
  -8  -3   2       64.74       46.21     29.83 o 
  -7  -3   2       83.36       83.46     13.15 o 
  -6  -3   2      458.04      468.25     61.57 o 
  -5  -3   2     1047.87      904.70     48.50 o 
  -4  -3   2      915.52      879.56     29.21 o 
  -3  -3   2     6591.65     5823.97    292.39 o 
  -2  -3   2       17.59       19.97      5.63 o 
  -1  -3   2       69.64       70.56      5.99 o 
   0  -3   2     1636.80     1694.07     83.68 o 
   1  -3   2     3595.28     3173.24    155.63 o 
   2  -3   2      127.72      118.22     10.91 o 
   3  -3   2      752.59      802.91     34.21 o 
   4  -3   2       50.54       42.22      5.56 o 
   5  -3   2     1183.09     1202.02     94.01 o 
   6  -3   2     1099.06      949.83     76.89 o 
   7  -3   2      885.88      809.24     69.88 o 
   8  -3   2      730.28      868.55    105.70 o 
   9  -3   2      387.54      366.00    156.86 o 
  10  -3   2      322.34      274.44     79.02 o 
  11  -3   2      106.27       91.54     60.34 o 
 -11  -2   2       29.75       33.65     38.67 o 
 -10  -2   2       22.85       16.12     18.92 o 
  -9  -2   2       17.53       15.76      9.56 o 
  -8  -2   2      651.19      748.59     74.75 o 
  -7  -2   2       11.32       23.88      8.23 o 
  -6  -2   2       95.35      104.75     23.83 o 
  -5  -2   2     2541.64     2472.78    113.31 o 
  -4  -2   2     8210.09     7494.30    388.62 o 
  -3  -2   2    19727.32    15455.96   1094.53 o 
  -2  -2   2    41798.70    42278.80   5615.62 o 
  -1  -2   2     1639.29     1281.57    182.99 o 
   0  -2   2      246.08      222.24     11.95 o 
   1  -2   2       41.62       42.29      4.00 o 
   2  -2   2     1086.40     1020.44     50.21 o 
   3  -2   2     3329.67     2774.09    135.89 o 
   5  -2   2      126.53      391.51     83.02 o 
   6  -2   2     1013.64      914.51     56.83 o 
   7  -2   2     1303.26     1280.11     92.46 o 
   8  -2   2      100.19       94.62     37.58 o 
   9  -2   2     1601.84     1696.74    150.29 o 
  10  -2   2      232.81      256.28     73.76 o 
  11  -2   2      426.69      410.57    308.66 o 
 -11  -1   2      225.68      265.73     50.61 o 
 -10  -1   2      115.08      111.92      5.46 o 
  -9  -1   2      291.09      336.37     71.62 o 
  -8  -1   2      214.12      239.75    105.11 o 
  -7  -1   2     1210.84     1229.44     84.71 o 
  -6  -1   2       30.06       30.82      7.86 o 
  -5  -1   2     4415.32     4478.55    238.76 o 
  -4  -1   2       35.81      257.27     74.50 o 
  -3  -1   2      541.47      425.80     39.27 o 
  -2  -1   2      958.43      893.67     75.69 o 
  -1  -1   2     5415.19     4944.96    342.54 o 
   0  -1   2      162.45      154.98      8.23 o 
   1  -1   2      258.74      293.22     18.90 o 
   3  -1   2     3469.01     3098.14    151.87 o 
   4  -1   2      674.90      759.73     27.61 o 
   5  -1   2     4274.92     4280.70    234.32 o 
   6  -1   2      209.49      209.23     49.83 o 
   7  -1   2     1539.63     1793.41    108.35 o 
   8  -1   2     1625.41     1731.17    209.73 o 
   9  -1   2       55.57       49.37     12.84 o 
  10  -1   2        5.47        7.18      6.39 o 
  11  -1   2       83.58       54.77     55.52 o 
 -11   0   2       53.27       63.78     72.57 o 
 -10   0   2      436.18      435.78     51.55 o 
  -9   0   2      117.48       60.12     60.63 o 
  -8   0   2      978.77     1195.04    115.55 o 
  -7   0   2     1732.03     1466.82    122.68 o 
  -6   0   2       51.89       48.06     11.55 o 
  -5   0   2      620.38      627.60     42.57 o 
  -4   0   2      877.73      733.63     29.51 o 
  -3   0   2     1383.39     1449.14     54.88 o 
  -2   0   2     1660.28     1870.01    119.68 o 
  -1   0   2        0.01        4.83      2.76 o 
   0   0   2     1126.77      995.08     69.07 o 
   1   0   2      642.15      611.59     45.83 o 
   2   0   2     1956.53     1829.32     89.67 o 
   3   0   2     1337.82     1496.69     73.59 o 
   4   0   2    11227.71    11440.48   2429.07 o 
   5   0   2      139.28      154.19     32.93 o 
   6   0   2     6665.87     6008.86    371.37 o 
   7   0   2      892.82      889.64     58.92 o 
   8   0   2      225.65      254.51     98.03 o 
   9   0   2      163.27      186.67     57.98 o 
  10   0   2      893.23      918.30    263.03 o 
  11   0   2        2.09        3.04      7.22 o 
 -11   1   2      297.82      481.11     91.02 o 
 -10   1   2      136.65      131.89      7.24 o 
  -9   1   2      213.70      192.96    114.28 o 
  -8   1   2      276.32      349.10     78.83 o 
  -7   1   2       44.97       23.40     27.58 o 
  -6   1   2     1660.83     1810.01    122.69 o 
  -5   1   2       97.63      215.01     74.30 o 
  -4   1   2       23.60       -1.33     24.35 o 
  -3   1   2     1722.34     1321.24    111.22 o 
  -2   1   2      312.15      299.75     16.02 o 
  -1   1   2     6050.29     6164.28    466.75 o 
   0   1   2     1471.12     1669.69    115.89 o 
   1   1   2     5519.54     5046.68    349.81 o 
   2   1   2        1.43        4.11      1.35 o 
   3   1   2     4438.60     4042.17    198.16 o 
   4   1   2      141.29      157.25     15.63 o 
   5   1   2      796.47     1112.17     63.44 o 
   6   1   2       26.92       22.83      8.10 o 
   7   1   2     1031.31     1014.85     87.82 o 
   8   1   2        2.14        5.15      3.73 o 
   9   1   2      215.11      219.28      6.16 o 
  10   1   2        1.26        2.55      4.21 o 
  11   1   2        2.10       17.08     11.12 o 
 -11   2   2      108.89       65.94     74.96 o 
 -10   2   2      473.86      529.11    123.55 o 
  -9   2   2      617.54      565.47    122.34 o 
  -8   2   2      482.48      581.39     76.53 o 
  -7   2   2       52.43       47.03     59.27 o 
  -6   2   2      648.05      473.11     70.44 o 
  -5   2   2     2088.45     1891.63    184.34 o 
  -4   2   2     1648.11     1535.25     54.56 o 
  -3   2   2     1844.98     2040.56     88.02 o 
  -2   2   2    32080.13    37522.13   2313.44 o 
  -1   2   2     8977.75     7630.36    386.72 o 
   0   2   2      929.14      845.47     58.96 o 
   1   2   2      264.03      280.45     25.93 o 
   2   2   2        9.65        3.97      2.90 o 
   3   2   2       19.02       37.67     11.05 o 
   4   2   2     5022.99     4680.03    309.48 o 
   5   2   2      506.09      507.55     32.05 o 
   6   2   2      264.98      266.48     37.64 o 
   7   2   2      387.23      462.37     55.73 o 
   8   2   2      819.71      946.10    194.36 o 
   9   2   2      372.77      394.76      6.97 o 
  10   2   2      333.22      388.41     51.95 o 
 -11   3   2       37.14       29.56     28.93 o 
 -10   3   2       64.60       93.28    108.97 o 
  -9   3   2      710.15      728.05     92.75 o 
  -8   3   2       69.48       98.09     60.79 o 
  -7   3   2     1875.30     2070.40    326.50 o 
  -6   3   2      101.06       95.48     38.82 o 
  -5   3   2     5631.29     5821.23    260.22 o 
  -4   3   2      895.17      907.15     51.80 o 
  -3   3   2     7364.97     7090.75   1309.38 o 
  -2   3   2     2765.07     2878.51    182.56 o 
  -1   3   2     3923.17     3927.53    272.49 o 
   0   3   2      348.84      296.47     71.18 o 
   1   3   2     3590.46     3293.62    166.90 o 
   2   3   2     1298.67     1228.31     63.84 o 
   3   3   2        4.30        7.99      4.23 o 
   4   3   2       99.60      116.06     39.81 o 
   5   3   2     2060.29     2244.70    256.26 o 
   6   3   2      284.40      289.69    218.94 o 
   7   3   2      828.03      828.90    142.97 o 
   8   3   2        7.64        9.74      5.20 o 
   9   3   2      317.27      398.79     80.63 o 
  10   3   2      201.93      268.89    202.60 o 
 -11   4   2      518.46      459.46    345.49 o 
 -10   4   2       13.26       24.75     19.18 o 
  -9   4   2      370.09      310.61     37.71 o 
  -8   4   2      861.01      789.72    170.04 o 
  -7   4   2      108.70      114.39     45.64 o 
  -6   4   2      242.72      206.41     32.75 o 
  -5   4   2      183.95      187.14     40.68 o 
  -4   4   2        3.86        3.93     10.92 o 
  -3   4   2     3704.15     3589.31    163.76 o 
  -2   4   2     4187.02     4099.42    242.68 o 
  -1   4   2      689.72      703.53     36.41 o 
   0   4   2       63.09      260.86     32.37 o 
   1   4   2     1483.88     1683.10    252.13 o 
   2   4   2      658.31      591.66     46.65 o 
   3   4   2      964.35      920.43     82.70 o 
   4   4   2      546.59      533.71    108.36 o 
   5   4   2      227.19      214.61     46.60 o 
   6   4   2      805.00      850.55    143.92 o 
   7   4   2       59.07       61.91     50.22 o 
   8   4   2      329.29      391.75     14.90 o 
   9   4   2       19.25       23.95     27.56 o 
 -10   5   2      350.23      368.51     70.85 o 
  -9   5   2      151.04      200.71     14.24 o 
  -8   5   2      317.37      217.25     93.81 o 
  -7   5   2       86.78      161.88     69.31 o 
  -6   5   2       78.80      112.67     49.22 o 
  -5   5   2       28.35       28.77     10.58 o 
  -4   5   2     1496.35     1529.15    103.56 o 
  -3   5   2     1505.44     2004.69    125.34 o 
  -2   5   2      109.85      137.53     29.50 o 
  -1   5   2     1220.17     1178.39     67.48 o 
   0   5   2      130.87      126.60     29.16 o 
   1   5   2     1206.38     1097.74     92.39 o 
   2   5   2       35.35       47.78     17.57 o 
   3   5   2      957.55      862.33     99.43 o 
   4   5   2       65.89       56.76     15.60 o 
   5   5   2      931.20      877.81    148.38 o 
   6   5   2        2.21      -12.95      8.63 o 
   7   5   2     1596.47     1682.69    196.26 o 
   8   5   2       79.46       77.88     53.28 o 
   9   5   2      240.99      194.42    117.44 o 
 -10   6   2       40.48       24.00     26.95 o 
  -9   6   2      103.77       97.23     68.80 o 
  -8   6   2      371.49      501.64     64.30 o 
  -7   6   2      788.41      781.05    101.23 o 
  -6   6   2      349.09      447.84     58.23 o 
  -5   6   2      176.33       83.48     85.74 o 
  -4   6   2      880.22      967.95     60.01 o 
  -3   6   2      951.95      929.00     49.86 o 
  -2   6   2      338.08      298.86     70.94 o 
  -1   6   2       14.23       53.86     14.56 o 
   0   6   2     2886.76     2834.42    229.12 o 
   1   6   2       35.69       24.61     17.41 o 
   2   6   2     1649.56     1546.42    132.73 o 
   3   6   2      301.25      269.87    204.08 o 
   4   6   2     2201.07     2102.90    354.63 o 
   5   6   2       21.24       27.20     24.53 o 
   6   6   2      504.62      540.30     64.54 o 
   7   6   2      154.30      159.99    107.44 o 
   8   6   2      266.66      306.95    232.72 o 
  -9   7   2      318.61      284.74    215.07 o 
  -8   7   2      142.27      188.54    121.00 o 
  -7   7   2      938.15      800.01     96.45 o 
  -6   7   2     1478.55     1364.81    176.98 o 
  -5   7   2      355.73      514.70     66.59 o 
  -4   7   2       85.46      101.59     20.78 o 
  -3   7   2        8.22       13.79     18.00 o 
  -2   7   2        4.02       -9.17      9.22 o 
  -1   7   2        3.55        7.04      6.16 o 
   0   7   2      798.06      762.21     93.87 o 
   1   7   2     1093.96     1099.72    134.99 o 
   3   7   2      981.22      890.73    153.68 o 
   4   7   2      464.70      472.16     61.84 o 
   5   7   2      793.55      786.04     92.40 o 
   6   7   2      136.32       88.63     63.25 o 
   7   7   2       36.51       66.56     67.66 o 
  -8   8   2      240.75      353.59    266.94 o 
  -7   8   2      141.29      119.62     77.81 o 
  -6   8   2      401.26      449.42     44.30 o 
  -5   8   2      246.04      232.50     45.28 o 
  -4   8   2       26.45       38.16     20.33 o 
  -3   8   2       90.30      108.15     60.78 o 
  -2   8   2      142.73      420.20     98.05 o 
  -1   8   2      106.81      104.01     44.26 o 
   0   8   2     1988.77     1981.74    341.11 o 
   1   8   2      673.61      577.97    168.21 o 
   2   8   2       25.74       33.14     17.06 o 
   3   8   2       28.98       30.43     10.79 o 
   4   8   2      176.16      165.16     39.38 o 
   5   8   2       29.50       27.90     19.85 o 
   6   8   2      414.86      470.43    353.73 o 
  -7   9   2      110.59      130.52     88.59 o 
  -6   9   2        8.08      -15.84     34.07 o 
  -5   9   2      261.21      260.35     57.90 o 
  -4   9   2      355.01      354.87     27.26 o 
  -3   9   2       71.46       64.50     13.24 o 
  -2   9   2      735.47      794.70     71.77 o 
  -1   9   2     1515.50     1325.86    109.92 o 
   0   9   2      678.00      667.64     56.10 o 
   1   9   2      378.46      328.98     41.60 o 
   2   9   2      619.64      591.13    138.01 o 
   3   9   2      120.35      111.63     74.10 o 
   4   9   2        1.81       -3.07     10.70 o 
   5   9   2      430.03      384.15    288.98 o 
  -6  10   2      144.59      168.59     53.78 o 
  -5  10   2      214.08      274.00    208.34 o 
  -4  10   2      311.48      402.68     58.54 o 
  -3  10   2      303.29      357.12     51.48 o 
  -2  10   2      170.73      166.22    129.55 o 
  -1  10   2      654.64      751.55    151.13 o 
   0  10   2      617.35      532.31     76.09 o 
   1  10   2      946.73      901.80    120.48 o 
   2  10   2       81.44       82.27     53.82 o 
   3  10   2      231.53      246.57    185.72 o 
  -3  11   2      164.90      151.98     23.07 o 
  -2  11   2      125.72      110.15     43.16 o 
  -1  11   2       33.52       33.04     15.33 o 
   0  11   2      554.53      407.63     53.95 o 
  -3 -12   3       21.82       37.59     17.60 o 
  -2 -12   3      117.81      145.70     61.65 o 
  -1 -12   3       89.21      120.50     58.73 o 
   0 -12   3      141.53      196.15    104.70 o 
   1 -12   3       87.10       36.29     34.79 o 
   2 -12   3      277.84      292.30    155.88 o 
   3 -12   3      185.68      145.47     62.59 o 
   4 -12   3      630.11      634.29     74.77 o 
  -5 -11   3      264.26      315.62     52.85 o 
  -4 -11   3      174.04      185.20     78.95 o 
  -3 -11   3      650.96      613.71     83.40 o 
  -2 -11   3      185.19      175.02     78.40 o 
  -1 -11   3      111.19       83.76     68.15 o 
   0 -11   3      519.35      630.89    104.83 o 
   1 -11   3     1178.30     1279.06    210.64 o 
   2 -11   3      173.74      213.07     51.29 o 
   3 -11   3      482.47      621.45    126.80 o 
   4 -11   3       96.10      108.19     84.33 o 
   5 -11   3      489.47      618.12    327.95 o 
   6 -11   3      107.16       39.23     23.43 o 
  -7 -10   3       41.45       44.52     24.08 o 
  -6 -10   3      299.01      299.90    225.54 o 
  -5 -10   3      634.13      675.56    193.62 o 
  -4 -10   3        9.27        9.13      8.28 o 
  -3 -10   3     2327.39     2269.34    271.36 o 
  -2 -10   3     1249.98     1413.52    151.86 o 
  -1 -10   3      615.03      612.90     60.81 o 
   0 -10   3      392.69      459.73     24.33 o 
   1 -10   3      828.88      794.71     88.65 o 
   2 -10   3      264.23      285.24     87.58 o 
   3 -10   3        8.14       11.56     15.75 o 
   4 -10   3      410.25      547.19     46.80 o 
   5 -10   3        2.21       12.35     14.70 o 
   6 -10   3      133.60      139.06    106.82 o 
   7 -10   3       72.28      104.11     67.69 o 
  -8  -9   3       62.08       89.17     47.79 o 
  -7  -9   3      206.31      221.02    208.83 o 
  -6  -9   3      855.67      858.43    246.15 o 
  -5  -9   3       96.57      107.57     17.95 o 
  -4  -9   3      865.53      972.47    122.45 o 
  -3  -9   3      202.47      255.32     71.67 o 
  -2  -9   3     2321.44     2177.12    263.23 o 
  -1  -9   3       60.72       83.28     12.17 o 
   1  -9   3     1026.34     1068.33    128.75 o 
   2  -9   3      178.21      206.07     80.16 o 
   3  -9   3       11.89       17.12     10.16 o 
   4  -9   3       64.28       69.53     40.86 o 
   5  -9   3      236.24      200.66     61.73 o 
   6  -9   3      169.78      197.54     10.04 o 
   7  -9   3       79.88       86.91     68.70 o 
   8  -9   3       36.57       23.46     23.15 o 
  -9  -8   3      592.39      586.88     97.16 o 
  -8  -8   3       12.66       12.01     13.69 o 
  -7  -8   3      271.28      269.99      8.16 o 
  -6  -8   3      146.19      191.17     24.35 o 
  -5  -8   3     1148.98     1328.38    385.94 o 
  -4  -8   3       68.12       74.04     42.16 o 
  -3  -8   3       20.45       48.67     38.65 o 
  -2  -8   3      248.22      263.67    140.69 o 
  -1  -8   3     1700.66     1988.27    120.92 o 
   0  -8   3      442.21      496.24     54.64 o 
   1  -8   3       26.53       50.99     32.31 o 
   2  -8   3       94.35      149.00     30.16 o 
   3  -8   3      328.24      423.20     52.03 o 
   4  -8   3      378.72      378.98     46.48 o 
   5  -8   3      659.32      670.97     82.10 o 
   6  -8   3        5.26        5.60      2.18 o 
   7  -8   3       54.94       59.36     47.04 o 
   8  -8   3      384.49      437.12     86.53 o 
   9  -8   3        4.90       10.25      8.45 o 
  -9  -7   3        8.35        6.31      6.47 o 
  -8  -7   3      961.08      999.79    286.63 o 
  -7  -7   3       44.71       60.22     19.51 o 
  -6  -7   3        6.49       61.80     49.64 o 
  -5  -7   3      602.07      655.18     81.32 o 
  -4  -7   3      524.83      540.58    125.17 o 
  -3  -7   3      363.04      321.44    101.22 o 
  -2  -7   3     1813.03     1815.61    146.51 o 
  -1  -7   3       20.51      118.89     28.92 o 
   0  -7   3      375.04      416.70     48.97 o 
   1  -7   3      352.78      270.46     66.01 o 
   2  -7   3     2931.55     3132.99    252.98 o 
   3  -7   3     1036.35      971.25     85.38 o 
   4  -7   3      545.72      642.44    101.20 o 
   5  -7   3       24.79       56.69      9.80 o 
   6  -7   3      393.26      368.56     45.11 o 
   7  -7   3      446.74      405.16    123.92 o 
   8  -7   3        0.35       18.24     22.71 o 
   9  -7   3      524.29      447.02     84.77 o 
 -10  -6   3       57.47       50.84     49.53 o 
  -9  -6   3      197.74      267.44     76.92 o 
  -7  -6   3      656.24      636.10    130.83 o 
  -6  -6   3       63.79       67.45     36.46 o 
  -5  -6   3       91.32       96.64     25.35 o 
  -4  -6   3      291.78      296.24     92.50 o 
  -3  -6   3     1165.43     1030.98    319.66 o 
  -2  -6   3      316.90      345.45     73.67 o 
  -1  -6   3     5489.96     5986.89    451.97 o 
   0  -6   3     2039.76     2262.75    125.46 o 
   1  -6   3       33.24       23.56     10.00 o 
   2  -6   3       44.05       23.79     17.78 o 
   3  -6   3      573.18      521.15     33.42 o 
   4  -6   3     2554.67     2368.32    191.00 o 
   5  -6   3     1325.37     1306.52     79.44 o 
   6  -6   3       44.55       56.60      3.79 o 
   7  -6   3      131.25      115.63     64.86 o 
   8  -6   3      369.50      345.09     41.22 o 
   9  -6   3      159.06      123.96     85.94 o 
  10  -6   3      766.00      754.93    567.45 o 
  -9  -5   3        1.56        9.41     10.95 o 
  -8  -5   3      443.13      548.24    121.36 o 
  -7  -5   3       46.32       49.90     19.42 o 
  -6  -5   3      603.02      514.41     37.28 o 
  -5  -5   3       24.59       15.60      8.75 o 
  -4  -5   3     1180.50     1004.93    261.64 o 
  -3  -5   3        3.65       49.13    133.07 o 
  -2  -5   3     3165.17     2924.49    148.44 o 
  -1  -5   3      212.10      220.31     21.25 o 
   0  -5   3      125.89      100.35     14.79 o 
   1  -5   3      864.86      849.24     31.75 o 
   2  -5   3      194.08      172.39     16.96 o 
   3  -5   3      469.43      437.08     93.08 o 
   4  -5   3       65.97      872.27     77.55 o 
   5  -5   3     1248.89     1302.95    106.36 o 
   6  -5   3      482.18      494.28     43.31 o 
   7  -5   3        2.40        4.70      8.71 o 
   8  -5   3       46.80       39.61     14.64 o 
   9  -5   3       16.70       23.45     27.28 o 
  10  -5   3       74.30       41.53     49.19 o 
 -11  -4   3       75.76      120.69     61.54 o 
 -10  -4   3      165.46      157.44     99.36 o 
  -9  -4   3     2693.94     2709.01    221.83 o 
  -8  -4   3       72.98       48.13     26.09 o 
  -7  -4   3      199.82      181.56     79.03 o 
  -6  -4   3      598.44      518.98     77.66 o 
  -5  -4   3      437.66      493.46     83.71 o 
  -4  -4   3      505.41      576.46    171.68 o 
  -3  -4   3     3487.33     3402.49    361.17 o 
  -2  -4   3      356.61      364.97     48.72 o 
  -1  -4   3       68.24       63.72      7.78 o 
   0  -4   3       44.44       42.71      9.97 o 
   1  -4   3     1227.48     1029.75     70.98 o 
   2  -4   3       64.52       49.78      6.29 o 
   3  -4   3       83.24       74.65      7.69 o 
   4  -4   3     4586.53     4607.35    252.52 o 
   5  -4   3       41.73       38.76     11.35 o 
   6  -4   3      309.80      410.84     36.30 o 
   7  -4   3        4.77        4.63      2.08 o 
   8  -4   3     1000.49      913.58    188.01 o 
   9  -4   3      532.67      516.99    121.03 o 
  10  -4   3      564.10      513.49     97.65 o 
 -11  -3   3      263.22      249.44    188.02 o 
 -10  -3   3      819.31      875.19    203.50 o 
  -9  -3   3       17.60       14.50     27.09 o 
  -8  -3   3      500.20      610.40     63.02 o 
  -7  -3   3      120.93      132.18     18.76 o 
  -6  -3   3      983.00     1000.57     61.21 o 
  -5  -3   3       80.59       93.61     19.57 o 
  -4  -3   3     4874.10     5667.26    663.09 o 
  -3  -3   3      651.06      929.49    216.08 o 
  -1  -3   3     3527.42     3493.81    171.26 o 
   0  -3   3      979.96      851.38     42.15 o 
   1  -3   3     1112.79     1184.69     58.34 o 
   2  -3   3     1972.03     1933.91     95.01 o 
   3  -3   3       72.81       71.80      9.51 o 
   4  -3   3     1842.29     1721.19     61.86 o 
   5  -3   3        6.80        9.50     11.07 o 
   6  -3   3     1552.87     1383.35    111.61 o 
   7  -3   3      510.50      471.74     41.06 o 
   8  -3   3      860.09     1128.15    231.67 o 
   9  -3   3      379.69      338.77     30.87 o 
  10  -3   3      424.82      421.25     79.84 o 
 -11  -2   3      431.76      517.99     97.74 o 
 -10  -2   3      159.09      154.71     12.33 o 
  -9  -2   3      365.02      382.96     82.93 o 
  -8  -2   3      206.59      198.98     11.20 o 
  -7  -2   3      246.70      432.56     72.70 o 
  -6  -2   3      198.89      258.23     55.12 o 
  -5  -2   3     1493.75     1353.29    207.96 o 
  -4  -2   3     2605.97     2517.70    221.94 o 
  -3  -2   3     8296.83     9212.72    490.37 o 
  -2  -2   3    11019.09    12314.46    852.77 o 
  -1  -2   3     6777.25     6805.95    471.42 o 
   0  -2   3      264.54      306.43     20.77 o 
   1  -2   3     1752.93     1689.55     82.89 o 
   2  -2   3      365.52      388.11     25.07 o 
   3  -2   3     4569.33     4891.52   4730.05 o 
   5  -2   3      175.07      155.80     33.56 o 
   6  -2   3       72.30       75.49     22.12 o 
   7  -2   3      117.26      104.30     55.87 o 
   8  -2   3        1.97        3.81      2.93 o 
   9  -2   3        8.17        9.14     15.57 o 
  10  -2   3      834.48      694.52    198.94 o 
  11  -2   3        1.25       -8.68      6.75 o 
 -11  -1   3      255.05      296.94     56.43 o 
 -10  -1   3      387.96      469.14    109.09 o 
  -9  -1   3        1.98       13.80     26.73 o 
  -8  -1   3      898.40      985.66     96.41 o 
  -7  -1   3      551.67      585.70     51.11 o 
  -6  -1   3      417.54      548.22     83.82 o 
  -5  -1   3     1639.03     1617.50     58.69 o 
  -4  -1   3      243.57      260.57     34.61 o 
  -3  -1   3      107.55       84.43     23.79 o 
  -2  -1   3     1074.19      978.69     48.40 o 
  -1  -1   3      531.28      514.26     46.73 o 
   0  -1   3      266.19      298.33     19.23 o 
   1  -1   3     3445.93     3230.19    223.86 o 
   2  -1   3        9.93       27.30     21.09 o 
   3  -1   3     1147.01     1029.58     50.68 o 
   4  -1   3     3554.73     3315.33    118.93 o 
   5  -1   3      225.23      358.98     76.16 o 
   6  -1   3       90.51      125.25     35.95 o 
   7  -1   3     2244.25     2320.04    199.83 o 
   8  -1   3      136.58      153.47     59.40 o 
   9  -1   3       16.08       15.40      5.44 o 
  10  -1   3      110.40      135.26    150.12 o 
  11  -1   3     1152.23     1185.80    195.82 o 
 -11   0   3      881.76      947.15    179.73 o 
 -10   0   3      247.44      299.58     32.78 o 
  -9   0   3     1143.08     1195.84    248.05 o 
  -8   0   3      116.11      133.71     70.87 o 
  -7   0   3        2.93        3.57     13.53 o 
  -6   0   3     2954.18     3335.08    241.53 o 
  -5   0   3     4150.09     4127.71    109.29 o 
  -4   0   3     1290.54     1297.90     37.37 o 
  -3   0   3     2919.28     2934.68    129.00 o 
  -2   0   3     3104.10     2658.70    164.40 o 
  -1   0   3     2668.95     8551.07    592.64 o 
   0   0   3     2673.11     2778.42    192.62 o 
   1   0   3     3242.78     2991.06    146.62 o 
   2   0   3      190.55      196.81     13.00 o 
   3   0   3      717.70     1058.90     44.96 o 
   4   0   3       55.66       36.97      6.72 o 
   5   0   3     1840.57     1924.87    119.30 o 
   6   0   3       44.70       40.30     12.80 o 
   7   0   3      754.67      809.74     71.41 o 
   8   0   3      189.87      257.62     72.04 o 
   9   0   3      137.54      172.44     24.55 o 
  10   0   3      184.09      192.06    149.62 o 
 -11   1   3       41.76       51.47     58.98 o 
 -10   1   3      984.48      954.36    160.37 o 
  -9   1   3      476.68      335.32     80.58 o 
  -8   1   3      284.80      243.77     53.47 o 
  -7   1   3     1876.18     1832.31    120.14 o 
  -6   1   3      309.77      934.78     83.72 o 
  -5   1   3      173.98      138.73     40.01 o 
  -4   1   3      117.65      114.33     16.19 o 
  -3   1   3       32.23       25.73     46.67 o 
  -2   1   3     2520.97     2356.05    256.22 o 
  -1   1   3       32.31       86.79      8.37 o 
   0   1   3     1572.77     1572.83    109.33 o 
   1   1   3      306.77      310.67     28.64 o 
   2   1   3      257.72      273.52     28.68 o 
   3   1   3        2.12        0.54      5.78 o 
   4   1   3     2517.40     2533.32    139.34 o 
   5   1   3       98.65      132.23     32.79 o 
   6   1   3     1240.98     1236.57     75.09 o 
   7   1   3     1802.80     1939.10    230.96 o 
   8   1   3      757.87      819.08    168.34 o 
   9   1   3      125.49      128.58    104.95 o 
  10   1   3       11.96        9.56      8.29 o 
 -11   2   3      322.50      271.24     51.67 o 
 -10   2   3      368.03      334.51     13.32 o 
  -9   2   3      366.91      373.55    120.40 o 
  -8   2   3      304.69      254.87     37.87 o 
  -7   2   3        9.80       25.48     69.01 o 
  -6   2   3       13.77       35.76     32.52 o 
  -5   2   3     2869.12     4606.75   1293.49 o 
  -4   2   3      187.98      197.45     40.77 o 
  -3   2   3      421.93      492.90     45.81 o 
  -2   2   3      229.81      223.17     28.98 o 
  -1   2   3     5635.96     4953.10    272.92 o 
   0   2   3       99.86      113.12     11.23 o 
   1   2   3     1641.18     1655.81    115.29 o 
   2   2   3     1182.29     1392.39     71.95 o 
   3   2   3      211.57      205.34     62.11 o 
   4   2   3       10.54       13.35      7.71 o 
   5   2   3     4564.38     4395.84    433.61 o 
   6   2   3     2448.12     2722.18     89.82 o 
   7   2   3      107.13      226.46     87.72 o 
   8   2   3        1.13        3.23      8.98 o 
   9   2   3      518.22      519.09    105.29 o 
  10   2   3      412.02      382.83    203.37 o 
 -11   3   3      236.25      193.32    116.78 o 
 -10   3   3       78.99      152.87     74.68 o 
  -9   3   3       51.25       50.17     21.88 o 
  -8   3   3      538.44      635.14     84.63 o 
  -7   3   3      316.66      453.05    159.98 o 
  -6   3   3       13.12       18.72     16.18 o 
  -5   3   3       14.98       18.49      8.05 o 
  -4   3   3     2388.77     2498.32    150.96 o 
  -3   3   3     1340.01     1622.84    206.78 o 
  -2   3   3    12971.41    13389.53   2318.72 o 
  -1   3   3      618.77      598.50     49.47 o 
   0   3   3     3737.97     3487.51    145.30 o 
   1   3   3     1077.32     1253.14     64.14 o 
   2   3   3      462.94      452.88    136.33 o 
   3   3   3      490.65      518.89    156.42 o 
   4   3   3      222.15      281.38    114.54 o 
   5   3   3      447.03      420.88     37.17 o 
   6   3   3      334.56      416.62     70.83 o 
   7   3   3      647.78      674.49    196.14 o 
   8   3   3      193.30      209.16     13.86 o 
   9   3   3      644.79      665.08    125.58 o 
 -11   4   3       43.23       51.29     32.37 o 
 -10   4   3      603.62      499.75     94.91 o 
  -9   4   3       22.01       23.06     21.18 o 
  -8   4   3       99.47      119.75     75.33 o 
  -7   4   3      590.64      573.80     76.51 o 
  -6   4   3        6.94        6.45     41.31 o 
  -5   4   3       80.11       74.08     21.43 o 
  -4   4   3     7181.04     6911.99    673.70 o 
  -3   4   3    12640.63    14564.36   2820.72 o 
  -2   4   3      623.82      723.17     52.99 o 
  -1   4   3      997.12     1048.82     74.81 o 
   0   4   3       97.97      271.86     82.03 o 
   1   4   3       11.22       29.21    119.93 o 
   2   4   3     2150.74     2287.59    200.70 o 
   3   4   3       69.41       42.76     24.45 o 
   4   4   3      922.64      885.73     76.47 o 
   5   4   3      515.16      698.38    119.74 o 
   6   4   3        2.65       -2.30      7.05 o 
   7   4   3     4175.70     4165.64   4754.28 o 
   8   4   3       82.33       75.76     51.21 o 
   9   4   3       76.37       74.66     41.48 o 
 -10   5   3      108.40      267.75    203.67 o 
  -9   5   3      156.51      239.65    163.78 o 
  -8   5   3      122.81      123.21     22.58 o 
  -7   5   3     1025.61      863.21    181.22 o 
  -6   5   3       52.83       77.65     20.24 o 
  -5   5   3     1734.31     1737.49    127.37 o 
  -4   5   3      118.10      319.27     70.00 o 
  -3   5   3     1021.23     1007.10    137.18 o 
  -2   5   3      205.86      240.32     54.68 o 
  -1   5   3      576.69      532.53     42.29 o 
   0   5   3        5.96       19.74     20.39 o 
   1   5   3      407.87      312.15     93.90 o 
   2   5   3        3.99      127.99    110.04 o 
   3   5   3       63.16       72.90     21.88 o 
   4   5   3     1505.97     1501.66    253.13 o 
   5   5   3      701.10      636.47    110.27 o 
   6   5   3      496.57      467.00     59.64 o 
   7   5   3      151.15      118.92    138.67 o 
   8   5   3      793.24      883.27    166.81 o 
 -10   6   3      383.59      366.28     62.78 o 
  -9   6   3      421.45      343.63     66.15 o 
  -8   6   3      175.41      255.58     84.80 o 
  -7   6   3        9.58      112.77     37.46 o 
  -6   6   3      311.39      170.26    100.96 o 
  -5   6   3      510.79      501.54     54.52 o 
  -4   6   3     1413.67     1384.11    217.49 o 
  -3   6   3       18.61       17.19     22.40 o 
  -2   6   3      160.61      165.44     28.62 o 
  -1   6   3       16.25       16.98     21.85 o 
   0   6   3        8.91       26.66     50.03 o 
   1   6   3      742.66      714.20     74.13 o 
   2   6   3       67.85       72.21     56.53 o 
   3   6   3      396.59      545.65     93.05 o 
   4   6   3       27.36       39.77     32.73 o 
   5   6   3     1486.26     1516.69    192.25 o 
   6   6   3        2.43        5.40      9.99 o 
   7   6   3      190.10      232.93     54.24 o 
   8   6   3      107.80      113.26     65.71 o 
  -9   7   3       99.29      100.06     62.53 o 
  -8   7   3      267.97      257.56     52.84 o 
  -7   7   3      653.16      774.93    183.98 o 
  -6   7   3        8.93      320.04     77.48 o 
  -5   7   3      505.15      551.51     96.05 o 
  -4   7   3      499.78      480.32     52.23 o 
  -3   7   3      184.49      127.90     47.46 o 
  -2   7   3     2461.59     2259.84    220.56 o 
  -1   7   3      209.29      195.51     20.19 o 
   0   7   3      277.93      335.43     57.47 o 
   1   7   3      266.03      239.19    131.08 o 
   2   7   3      508.71      506.80    147.54 o 
   3   7   3       18.96       19.15      7.72 o 
   4   7   3      771.71      848.98     99.65 o 
   5   7   3        2.03       -6.67     10.26 o 
   6   7   3      405.37      434.98     82.70 o 
   7   7   3      134.65      116.51     71.72 o 
  -8   8   3      113.64       96.47     53.15 o 
  -7   8   3      234.73      193.75    216.23 o 
  -6   8   3      568.80      583.46    171.79 o 
  -5   8   3      384.79      397.31     11.70 o 
  -4   8   3      769.84      782.87     69.71 o 
  -3   8   3      173.77      227.30     67.69 o 
  -2   8   3      113.22       90.03     23.84 o 
  -1   8   3     2847.99     2817.56     59.58 o 
   0   8   3      431.33      377.81    161.93 o 
   1   8   3       82.70       76.91     29.29 o 
   2   8   3       39.55       78.81     17.49 o 
   3   8   3      172.17      197.18     12.70 o 
   4   8   3       85.11       56.56     40.66 o 
   5   8   3      523.75      632.54    475.59 o 
   6   8   3        0.21       -0.16      6.93 o 
  -7   9   3      309.79      303.66     61.55 o 
  -6   9   3      174.56      131.36     89.84 o 
  -5   9   3       24.94      198.25    226.81 o 
  -4   9   3       46.76       37.63     24.46 o 
  -3   9   3       50.13       22.09     14.30 o 
  -2   9   3       11.90       14.35     29.65 o 
  -1   9   3      238.84      253.12     40.54 o 
   0   9   3      314.37      325.50      8.80 o 
   1   9   3      285.90      254.32     73.49 o 
   2   9   3       30.45       22.35     16.28 o 
   3   9   3       74.38       71.19     80.73 o 
   4   9   3      647.38      671.49    504.84 o 
  -5  10   3        0.50      -60.52     40.34 o 
  -4  10   3        2.89        9.62     25.12 o 
  -3  10   3       68.24       55.95     40.75 o 
  -2  10   3      325.36      313.29    165.24 o 
  -1  10   3      271.85      212.66    102.84 o 
   0  10   3      180.24      145.65     66.24 o 
   1  10   3      414.82      388.69    206.52 o 
   2  10   3      250.52      173.35     44.57 o 
  -3 -12   4      303.81      342.72    257.82 o 
  -2 -12   4       14.13       12.53     10.66 o 
  -1 -12   4       48.52       42.19     30.38 o 
   0 -12   4        0.72        8.09      9.07 o 
   1 -12   4       53.08       36.15     31.27 o 
   2 -12   4       90.82       99.00     45.31 o 
   3 -12   4      442.56      475.74    250.64 o 
   4 -12   4       20.19       11.20      7.22 o 
  -5 -11   4      443.81      589.80    443.42 o 
  -4 -11   4      428.92      476.61     90.52 o 
  -3 -11   4       84.21       69.34     33.02 o 
  -1 -11   4       10.63       11.32     22.34 o 
   0 -11   4       31.10       46.11     39.59 o 
   1 -11   4       93.16      160.12     40.72 o 
   2 -11   4       53.34       61.47     48.47 o 
   3 -11   4       88.87       72.53     33.21 o 
   4 -11   4      440.14      487.06     65.67 o 
   5 -11   4       55.73       36.33     33.74 o 
   6 -11   4      176.71      172.22     26.32 o 
  -7 -10   4      137.29      102.38     55.10 o 
  -6 -10   4       74.37       41.52     47.37 o 
  -5 -10   4      207.53      216.93    239.22 o 
  -4 -10   4     1163.63     1118.60    183.99 o 
  -3 -10   4     1566.41     1888.73    155.79 o 
  -2 -10   4      115.61      113.12     27.96 o 
  -1 -10   4       21.27       19.49      6.16 o 
   0 -10   4      157.96      159.65     88.94 o 
   1 -10   4      390.75      394.13     81.38 o 
   2 -10   4      490.88      526.87     48.35 o 
   3 -10   4      766.33      858.32     77.14 o 
   4 -10   4       72.98       68.48     11.42 o 
   5 -10   4     1581.23     1492.34    301.51 o 
   6 -10   4        0.28        4.53      5.54 o 
   7 -10   4      500.31      433.32    326.03 o 
  -8  -9   4      257.70      255.31     42.73 o 
  -7  -9   4      955.25      881.41    166.00 o 
  -6  -9   4      197.33      181.36      6.87 o 
  -5  -9   4      798.88      847.62     99.31 o 
  -4  -9   4     1813.82     1865.30    383.24 o 
  -3  -9   4      111.01      121.55     48.35 o 
  -2  -9   4       37.35       28.53     13.92 o 
  -1  -9   4     1576.55     1889.87    226.46 o 
   0  -9   4      724.15      907.03    109.34 o 
   1  -9   4      755.20      749.01     90.16 o 
   2  -9   4     1526.28     1684.28    204.88 o 
   3  -9   4     1305.96     1256.07    153.12 o 
   4  -9   4      502.22      482.51     99.55 o 
   5  -9   4       59.14      120.06     16.43 o 
   6  -9   4     1330.70     1410.01    231.70 o 
   7  -9   4       13.00       11.86      9.03 o 
   8  -9   4      128.65      173.11    114.49 o 
  -9  -8   4        0.01        9.25      5.25 o 
  -8  -8   4      292.04      282.50     53.69 o 
  -7  -8   4       41.04       60.01     69.59 o 
  -6  -8   4      352.04      348.76    149.33 o 
  -5  -8   4      103.82      130.92    104.68 o 
  -4  -8   4     1428.65     1107.28    235.92 o 
  -3  -8   4       23.71       42.32    114.84 o 
  -2  -8   4      609.97      726.53     45.12 o 
  -1  -8   4       24.55       23.11      6.21 o 
   0  -8   4      192.65      162.38     24.18 o 
   1  -8   4      133.55       94.04     41.17 o 
   2  -8   4      213.02      304.34     43.40 o 
   3  -8   4     1846.38     1994.42    172.62 o 
   4  -8   4     1449.34     1291.62    153.63 o 
   5  -8   4       25.24       21.99     12.90 o 
   6  -8   4      121.98      115.03     26.28 o 
   7  -8   4      442.35      509.71     84.00 o 
   8  -8   4        3.54       12.84     16.63 o 
   9  -8   4       14.42       15.26     12.43 o 
  -9  -7   4       49.84       58.08     65.07 o 
  -8  -7   4       29.55       24.60     28.44 o 
  -7  -7   4      676.75      630.97     79.58 o 
  -6  -7   4      577.47      557.28     71.15 o 
  -5  -7   4      149.83      140.59      5.51 o 
  -4  -7   4        4.59        2.31     96.71 o 
  -3  -7   4        5.55        2.80      2.98 o 
  -2  -7   4       92.10      153.52     44.77 o 
  -1  -7   4      278.32      508.36     58.80 o 
   0  -7   4     1402.11     1325.76     86.58 o 
   1  -7   4      134.36      132.86     35.08 o 
   2  -7   4      155.35      110.02     32.00 o 
   3  -7   4      561.29      587.96     37.20 o 
   4  -7   4     1281.51     1224.20    106.28 o 
   5  -7   4      905.52      924.89    110.18 o 
   6  -7   4       21.14       22.27     13.36 o 
   7  -7   4      171.88      159.63     27.72 o 
   8  -7   4      180.98      162.90    103.00 o 
   9  -7   4        5.17        8.14     10.02 o 
 -10  -6   4      646.08      654.65    491.96 o 
  -9  -6   4       62.42       72.60     32.83 o 
  -8  -6   4      581.77      518.12     49.28 o 
  -7  -6   4       11.09       26.42     16.32 o 
  -6  -6   4       10.51       15.32     25.19 o 
  -5  -6   4        2.12        9.33     96.45 o 
  -4  -6   4      559.59      400.40    247.46 o 
  -3  -6   4      290.46      278.95     94.56 o 
  -2  -6   4      131.03      165.26     35.39 o 
  -1  -6   4     1946.75     2134.69    117.84 o 
   0  -6   4       24.74       33.87     10.34 o 
   1  -6   4     1224.07     1185.51     65.79 o 
   2  -6   4     2553.27     2161.06    277.41 o 
   3  -6   4     1320.79     1178.49     73.44 o 
   4  -6   4     1040.54      991.43     80.24 o 
   6  -6   4        9.32       30.80     11.66 o 
   7  -6   4      763.58     1031.08    925.29 o 
   8  -6   4      172.10      149.16     28.33 o 
   9  -6   4      351.03      347.48     66.07 o 
  10  -6   4       19.02       21.83     14.72 o 
 -10  -5   4      441.87      506.60    110.12 o 
  -9  -5   4      479.89      523.35    125.91 o 
  -8  -5   4        8.62       -0.18     36.57 o 
  -7  -5   4      117.12      112.31     37.92 o 
  -6  -5   4      211.48      238.08     42.49 o 
  -5  -5   4      758.88      715.89    189.88 o 
  -4  -5   4      393.27      429.78    101.54 o 
  -3  -5   4      630.00      788.88     61.93 o 
  -2  -5   4     2329.71     2543.39    111.10 o 
  -1  -5   4     2019.57     1928.17     69.72 o 
   0  -5   4      616.77      661.99     52.34 o 
   1  -5   4     5401.35     4774.21    334.03 o 
   2  -5   4     1530.86     1478.54     81.63 o 
   3  -5   4     1001.07     1082.27     61.00 o 
   4  -5   4     2429.35     2451.25    151.94 o 
   5  -5   4       38.21       34.46      9.43 o 
   6  -5   4     1554.36     1382.85    119.09 o 
   7  -5   4       19.57       32.11     15.55 o 
   8  -5   4     1977.60     1850.97    152.49 o 
   9  -5   4      123.97      110.93     75.99 o 
  10  -5   4      372.17      401.71    302.14 o 
 -10  -4   4      354.83      413.86     86.72 o 
  -9  -4   4      210.74      240.53     17.97 o 
  -8  -4   4      290.95      324.55     38.89 o 
  -7  -4   4       13.63       11.36     25.92 o 
  -6  -4   4       10.42       26.58     84.43 o 
  -5  -4   4     7571.03     5664.06   1748.90 o 
  -4  -4   4    11075.44     9836.85   2364.40 o 
  -3  -4   4     1098.09     1193.93     78.15 o 
  -2  -4   4     3634.07     3823.95    137.00 o 
  -1  -4   4     1546.78     1653.15     81.26 o 
   0  -4   4       84.26       90.54     22.97 o 
   1  -4   4       39.22       37.31      6.84 o 
   2  -4   4     1875.22     1548.13    115.85 o 
   3  -4   4      283.93      289.99     61.55 o 
   4  -4   4       33.55      402.67    121.94 o 
   5  -4   4     2954.00     2703.85    217.92 o 
   6  -4   4       61.41      121.94     59.47 o 
   7  -4   4      849.94      802.78     97.78 o 
   8  -4   4     1068.18     1001.35     88.89 o 
   9  -4   4      799.68      894.11    208.08 o 
  10  -4   4      326.15      323.16    243.11 o 
 -11  -3   4      149.03      202.12     93.43 o 
 -10  -3   4      178.35      204.24      6.32 o 
  -9  -3   4       29.29       36.69     15.47 o 
  -8  -3   4      306.70      308.90     52.71 o 
  -7  -3   4      799.84      806.97    124.58 o 
  -6  -3   4      105.56       79.21     25.59 o 
  -5  -3   4      177.63      463.11    118.22 o 
  -4  -3   4      481.86      533.96     63.34 o 
  -3  -3   4     2753.25     2923.03    104.64 o 
  -2  -3   4      665.89      777.77     54.34 o 
  -1  -3   4     1499.54     1379.83     55.34 o 
   0  -3   4      368.69      342.50     22.14 o 
   1  -3   4       29.08      194.99     13.66 o 
   2  -3   4     6977.46     6833.85    398.66 o 
   3  -3   4     4222.02     4077.46    145.81 o 
   4  -3   4     1821.53     1708.50    132.98 o 
   5  -3   4       19.45       12.95      5.46 o 
   6  -3   4      372.37      362.40     22.64 o 
   7  -3   4      409.59      407.10     53.09 o 
   8  -3   4       90.46       81.83     46.69 o 
   9  -3   4      465.02      418.03     35.36 o 
  10  -3   4      507.88      391.46     74.15 o 
 -11  -2   4      272.43      335.31     50.88 o 
 -10  -2   4     1088.00      960.17    162.39 o 
  -9  -2   4      178.80      207.77     80.63 o 
  -8  -2   4      730.86      948.96     95.54 o 
  -7  -2   4      182.30      223.46     30.36 o 
  -6  -2   4        7.94       19.20     37.02 o 
  -5  -2   4       52.93       60.14     61.27 o 
  -4  -2   4     1081.22      930.13     67.63 o 
  -3  -2   4      463.81      706.03    163.66 o 
  -2  -2   4       68.82      156.56     10.44 o 
  -1  -2   4     1163.54     1105.27     54.23 o 
   0  -2   4     4352.69     4102.22    200.96 o 
   1  -2   4       80.76      110.15      7.41 o 
   3  -2   4     6575.44     6100.89   6985.44 o 
   4  -2   4     2290.03     1999.68    109.71 o 
   5  -2   4       10.55       30.96      8.70 o 
   6  -2   4     1392.67     1262.41     76.38 o 
   7  -2   4       86.72       87.55     10.03 o 
   8  -2   4     1232.85     1105.22    226.38 o 
   9  -2   4       81.52       97.69     80.42 o 
  10  -2   4       73.24       59.22     66.82 o 
 -11  -1   4      967.32      910.94    130.14 o 
 -10  -1   4       74.28       79.80     74.69 o 
  -9  -1   4      116.47      243.44    115.58 o 
  -8  -1   4      503.67      485.57     68.60 o 
  -7  -1   4     1258.27     1237.65     72.69 o 
  -6  -1   4      273.86      346.85     77.68 o 
  -5  -1   4     1138.06     1197.36    169.77 o 
  -4  -1   4       99.13       84.50      8.45 o 
  -3  -1   4      595.99      584.92    184.67 o 
  -2  -1   4       28.87       26.77      5.03 o 
  -1  -1   4     8890.69     9463.32    655.34 o 
   0  -1   4      299.12      367.86     33.65 o 
   1  -1   4     1805.43     1759.99    122.22 o 
   2  -1   4       22.10       22.21      4.49 o 
   3  -1   4     5170.74     5112.18    209.60 o 
   5  -1   4     1974.14     1861.17    115.71 o 
   7  -1   4      155.46      148.04      4.60 o 
   8  -1   4      191.58      181.08     55.02 o 
   9  -1   4      152.36      174.70     20.77 o 
  10  -1   4      376.62      375.22    199.45 o 
 -11   0   4      226.29      225.78    131.34 o 
 -10   0   4      418.90      439.72     31.79 o 
  -9   0   4       22.21       26.62     38.43 o 
  -8   0   4       59.16       89.55     45.61 o 
  -7   0   4      187.31      139.69     27.50 o 
  -6   0   4      811.73      806.70     47.82 o 
  -5   0   4       26.20       47.32    141.41 o 
  -4   0   4     1732.23     1974.75    321.80 o 
  -3   0   4      155.61      150.17     85.15 o 
  -2   0   4      444.46     1207.84     84.49 o 
  -1   0   4      274.88      302.05     27.64 o 
   0   0   4      169.12      136.75     13.08 o 
   1   0   4     3693.68     3452.91    239.48 o 
   2   0   4     3377.92     2960.81    106.06 o 
   3   0   4      451.16      492.57     46.41 o 
   4   0   4       36.23       43.04     10.42 o 
   5   0   4      918.81      888.84     71.97 o 
   6   0   4      319.31      556.53     55.39 o 
   7   0   4      356.63      352.22     43.08 o 
   8   0   4       47.27       47.82     12.63 o 
   9   0   4      165.94      158.29     20.14 o 
  10   0   4        1.32        9.66      7.34 o 
 -11   1   4      370.66      377.08    136.97 o 
 -10   1   4       91.03      141.67     57.86 o 
  -9   1   4      596.39      837.76    179.40 o 
  -8   1   4       22.91       30.51     10.19 o 
  -7   1   4      731.30      905.27     79.03 o 
  -6   1   4      141.53      130.24     48.40 o 
  -5   1   4     1713.79     1588.62    176.97 o 
  -4   1   4      286.48      313.46     51.08 o 
  -3   1   4      242.64      202.99     19.62 o 
  -2   1   4     2873.50     2893.15    184.33 o 
  -1   1   4     6478.41     5957.81    412.79 o 
   0   1   4      169.68      155.44     14.94 o 
   1   1   4       11.64        7.18      3.41 o 
   2   1   4     4169.83     4387.76    222.16 o 
   3   1   4     3184.84     3141.13    243.76 o 
   4   1   4      270.09      276.40     65.88 o 
   5   1   4     1512.09     1640.53    132.35 o 
   6   1   4     1622.36     1776.05    154.73 o 
   7   1   4       45.77       42.20     18.34 o 
   8   1   4       53.53       64.71      6.71 o 
   9   1   4     1425.91     1486.68    300.72 o 
  10   1   4      209.58      201.51     85.97 o 
 -11   2   4      175.09      196.16     89.61 o 
 -10   2   4      480.36      692.78    121.47 o 
  -9   2   4       73.14       79.88     32.69 o 
  -8   2   4       57.06       23.56     23.19 o 
  -7   2   4     1803.35     1734.00    162.68 o 
  -6   2   4      403.77      615.16     73.67 o 
  -5   2   4      212.90      228.86     43.97 o 
  -4   2   4     3065.24     3183.15    244.44 o 
  -3   2   4      448.54      409.47     74.63 o 
  -2   2   4     2185.52     1869.92     94.85 o 
   0   2   4     8726.89     8041.50   2416.93 o 
   1   2   4      745.62      739.62     38.46 o 
   2   2   4     2238.00     2094.34    162.72 o 
   3   2   4       19.96       16.05      8.18 o 
   4   2   4     2121.28     2198.32    250.79 o 
   5   2   4     1060.49     1038.02     90.50 o 
   6   2   4      621.77      689.35    116.58 o 
   7   2   4      128.54      125.10     69.44 o 
   8   2   4      540.86      528.90     87.07 o 
   9   2   4      261.37      235.97     33.21 o 
 -11   3   4        2.23       -2.63     13.35 o 
 -10   3   4      563.33      519.57    115.06 o 
  -9   3   4       76.55       88.86     56.16 o 
  -8   3   4      334.37      334.05     78.01 o 
  -7   3   4      231.07      192.43     90.40 o 
  -6   3   4      193.66      170.20     37.24 o 
  -5   3   4      505.05      443.39    114.29 o 
  -4   3   4      108.60       94.60     28.11 o 
  -3   3   4     2399.24     2407.61    119.74 o 
  -2   3   4       12.14       25.00     29.14 o 
  -1   3   4     4835.33     4284.03    262.75 o 
   0   3   4     1519.21     1645.62    128.04 o 
   1   3   4      978.32      773.78     61.39 o 
   2   3   4      247.16      305.31    103.48 o 
   3   3   4     1559.43     1642.31    187.62 o 
   4   3   4      155.85      169.60     34.48 o 
   5   3   4     3656.75     3719.17     26.85 o 
   6   3   4       60.87       60.02     34.45 o 
   7   3   4      714.50      798.02     93.75 o 
   8   3   4       64.46       42.29     33.80 o 
   9   3   4      149.97      111.48     73.34 o 
 -10   4   4      155.39       75.52     77.63 o 
  -9   4   4      116.85      179.98     88.68 o 
  -8   4   4       86.00       98.00     26.53 o 
  -7   4   4        1.43       40.22    100.33 o 
  -6   4   4      158.11      211.23    121.92 o 
  -5   4   4      158.24      161.33     60.77 o 
  -4   4   4     1741.27     2004.80    137.91 o 
  -3   4   4        7.29        5.41     38.96 o 
  -2   4   4     1964.66     1992.83    140.59 o 
  -1   4   4       38.85       68.11    149.48 o 
   0   4   4     1530.29     1366.88    369.50 o 
   1   4   4       56.48       63.22     25.16 o 
   2   4   4     1504.04     1367.90    156.43 o 
   3   4   4       77.84      110.25     38.76 o 
   4   4   4     1344.85     1603.48    196.21 o 
   5   4   4      288.61      280.28    153.61 o 
   6   4   4      317.34      309.59    136.55 o 
   7   4   4      700.93      729.81    170.27 o 
   8   4   4       43.43       46.08     52.26 o 
 -10   5   4       20.73       12.34     33.98 o 
  -9   5   4      835.51      672.70    185.73 o 
  -8   5   4      139.13      149.60     15.16 o 
  -7   5   4      292.59      249.71     89.94 o 
  -6   5   4      202.55      122.70     65.54 o 
  -5   5   4      185.28      142.47     43.58 o 
  -4   5   4     1789.83     1810.04    131.75 o 
  -3   5   4      861.28      898.33     67.64 o 
  -2   5   4       85.93      119.65     35.85 o 
  -1   5   4     1194.83     1040.55    169.60 o 
   0   5   4       56.85       69.28     37.48 o 
   1   5   4      916.51      884.65     78.72 o 
   2   5   4       49.44      156.83    219.09 o 
   3   5   4     1167.30     1082.05    183.88 o 
   4   5   4      277.27      243.35    133.35 o 
   5   5   4      227.72      245.29    105.36 o 
   6   5   4       85.19       82.70     97.28 o 
   7   5   4      182.08      202.57    224.84 o 
   8   5   4        5.43       11.60      9.22 o 
  -9   6   4       18.87       56.61     46.12 o 
  -8   6   4      590.18      791.19    184.92 o 
  -7   6   4      232.85      174.42     26.52 o 
  -6   6   4      503.21      312.66    101.78 o 
  -5   6   4     1537.85     1608.13    269.81 o 
  -4   6   4     2882.48     2318.71    279.43 o 
  -3   6   4        8.00        1.56     10.74 o 
  -2   6   4     1502.82     1454.82    104.65 o 
  -1   6   4      478.46      428.31     54.55 o 
   0   6   4       82.25      102.32     21.48 o 
   1   6   4       49.38       51.44     14.66 o 
   2   6   4     1226.34     1233.46    212.57 o 
   3   6   4        1.56        4.32      6.05 o 
   4   6   4      202.28      193.81     85.60 o 
   5   6   4      196.80      179.14     45.45 o 
   6   6   4      969.66      952.90    272.99 o 
   7   6   4      100.44       79.93     48.72 o 
  -8   7   4        2.41       12.85     17.56 o 
  -7   7   4       19.47      154.14     89.98 o 
  -6   7   4     1407.35     1596.70    269.39 o 
  -5   7   4      477.67      451.39    124.66 o 
  -4   7   4      614.13      604.02     58.43 o 
  -3   7   4      586.72      595.84    100.57 o 
  -2   7   4      234.55      303.12     64.86 o 
  -1   7   4     1400.38     1413.80    291.67 o 
   0   7   4      288.60      283.33     82.79 o 
   1   7   4        2.80        8.26      9.19 o 
   2   7   4      176.03      154.81     76.34 o 
   3   7   4      158.28      158.19     46.80 o 
   4   7   4       88.57      109.96    128.21 o 
   5   7   4      680.76      774.60    146.41 o 
   6   7   4      235.53      206.62    124.89 o 
  -7   8   4       28.21        6.89     33.02 o 
  -6   8   4        0.77      -41.75     37.03 o 
  -5   8   4      202.65      227.49     48.06 o 
  -4   8   4      419.75      427.48     98.96 o 
  -3   8   4      121.55      117.93     16.50 o 
  -2   8   4      762.48      743.14     62.75 o 
  -1   8   4      219.02      243.91     40.75 o 
   0   8   4      301.91      301.48     36.77 o 
   1   8   4       20.97       35.43     41.89 o 
   2   8   4      923.86      865.23    248.11 o 
   3   8   4        5.90       -4.99     10.13 o 
   4   8   4      492.90      487.11    366.26 o 
   5   8   4       24.18       33.87     21.24 o 
  -6   9   4      227.86      292.72     70.23 o 
  -5   9   4       97.75      157.61    106.69 o 
  -4   9   4       60.62       56.19     67.81 o 
  -3   9   4      109.04       92.60     73.97 o 
  -2   9   4      312.32      300.63     41.48 o 
  -1   9   4     1760.34     1615.78    216.35 o 
   0   9   4       98.28       76.27     61.05 o 
   1   9   4      196.24      167.73    186.59 o 
   2   9   4      576.47      626.45    470.99 o 
   3   9   4      284.77      290.74     49.37 o 
  -3  10   4      417.00      368.10     47.84 o 
  -2  10   4      239.74      183.75     45.28 o 
  -1  10   4       87.28       81.37     32.57 o 
   0  10   4       15.31       21.26      9.31 o 
  -4 -12   5      479.00      515.16     85.91 o 
  -3 -12   5      133.09      126.60     83.71 o 
  -2 -12   5      826.97      917.05    689.26 o 
  -1 -12   5      140.72       79.64     60.91 o 
   0 -12   5       28.95       26.77     19.24 o 
   1 -12   5        1.91        8.48     10.47 o 
   2 -12   5       12.76        4.23      9.67 o 
   3 -12   5       56.21       36.92     25.61 o 
   4 -12   5      409.81      410.06     89.81 o 
  -6 -11   5      158.67      177.05     30.58 o 
  -5 -11   5      375.58      434.83    326.96 o 
  -4 -11   5     1039.18     1193.51    225.68 o 
  -3 -11   5      289.43      266.81     77.36 o 
  -2 -11   5        2.94        8.86     27.01 o 
  -1 -11   5       12.11       -8.18     24.25 o 
   0 -11   5      398.25      397.50      9.19 o 
   1 -11   5      458.95      553.26     91.88 o 
   2 -11   5        0.93        3.35      6.52 o 
   3 -11   5      126.56      115.83     52.34 o 
   4 -11   5       64.36       64.60     50.75 o 
   5 -11   5      677.05      690.42    366.92 o 
   6 -11   5       46.86       63.84     27.35 o 
  -7 -10   5      294.29      233.98    176.03 o 
  -6 -10   5       34.22       17.57     24.85 o 
  -5 -10   5      335.01      417.91    120.02 o 
  -4 -10   5      428.51      574.48    134.03 o 
  -3 -10   5      475.83      466.69     62.19 o 
  -2 -10   5       70.10       93.60     22.88 o 
  -1 -10   5      193.49      219.36    121.83 o 
   0 -10   5       50.45       49.33     28.88 o 
   1 -10   5      704.87      594.91     79.35 o 
   2 -10   5      696.42      801.10     71.88 o 
   3 -10   5      910.02     1035.62     86.07 o 
   4 -10   5      550.00      572.87     94.22 o 
   5 -10   5       12.23       15.55      7.80 o 
   6 -10   5      116.87      102.44     80.80 o 
   7 -10   5      166.98      159.96     26.05 o 
  -8  -9   5       80.88       84.57     54.76 o 
  -7  -9   5       49.28       50.31     56.32 o 
  -6  -9   5      587.17      692.16    161.29 o 
  -5  -9   5      684.82      815.24     95.64 o 
  -4  -9   5      327.12      320.69     66.90 o 
  -3  -9   5        5.67        8.05      5.63 o 
  -2  -9   5      925.99      958.70    117.40 o 
  -1  -9   5      301.86      383.56     46.58 o 
   0  -9   5      209.84      195.50     17.89 o 
   1  -9   5      836.96      778.78     92.78 o 
   2  -9   5      637.14      622.18     75.82 o 
   3  -9   5      118.80       96.47     53.54 o 
   4  -9   5      853.08      946.90     84.40 o 
   5  -9   5      274.84      308.66     26.40 o 
   6  -9   5        1.30        2.72      4.41 o 
   7  -9   5      239.99      247.77     33.42 o 
   8  -9   5       28.60       41.37     23.40 o 
  -9  -8   5      109.55      104.39     53.45 o 
  -8  -8   5       45.78       38.75     43.62 o 
  -7  -8   5      157.45      186.59      9.63 o 
  -6  -8   5       41.04       38.99     13.58 o 
  -5  -8   5     3734.98     3030.88    717.09 o 
  -4  -8   5     2846.16     2906.82    296.12 o 
  -3  -8   5        2.68       11.37      6.71 o 
  -2  -8   5       25.88       39.57     23.57 o 
  -1  -8   5       94.90      114.83     21.55 o 
   0  -8   5      336.14      343.32     31.33 o 
   1  -8   5      270.72      314.81     44.51 o 
   2  -8   5     1444.57     1653.57    143.16 o 
   3  -8   5     1681.95     1575.61    187.79 o 
   4  -8   5      145.15      139.02     55.98 o 
   5  -8   5      847.20      857.87    176.30 o 
   6  -8   5      546.79      521.99     43.92 o 
   7  -8   5       60.62       85.84     42.73 o 
   8  -8   5      155.57      172.01    190.93 o 
  -9  -7   5       43.47       24.28     28.13 o 
  -8  -7   5     1278.05     1452.62    337.54 o 
  -7  -7   5       36.99       36.11     13.36 o 
  -6  -7   5     2217.82     2045.94    278.70 o 
  -5  -7   5       16.79        6.10     64.34 o 
  -4  -7   5      418.49      445.54     77.48 o 
  -3  -7   5       12.73       59.80     23.06 o 
  -2  -7   5      958.34      955.25     77.78 o 
  -1  -7   5      516.97      518.97     33.32 o 
   0  -7   5       10.36        4.01      4.63 o 
   1  -7   5      435.14      413.01    118.72 o 
   2  -7   5     1624.82     1460.39    118.14 o 
   3  -7   5      150.18      190.50     27.16 o 
   4  -7   5      397.69      415.83     36.35 o 
   5  -7   5       14.95       16.32      7.45 o 
   6  -7   5       39.95       37.97     21.74 o 
   7  -7   5       71.82       74.14      5.03 o 
   8  -7   5        1.03       53.26     38.15 o 
   9  -7   5       92.03       58.84     64.11 o 
  -9  -6   5      282.39      351.80     92.94 o 
  -8  -6   5      111.94      108.97     37.34 o 
  -6  -6   5       33.96       10.74     63.06 o 
  -5  -6   5     1471.56     1355.25    485.46 o 
  -4  -6   5      794.22      898.83     97.12 o 
  -3  -6   5      133.93      102.28     24.46 o 
  -2  -6   5      436.76      417.76     36.06 o 
  -1  -6   5      601.05      475.11    101.00 o 
   0  -6   5        9.65        7.82      3.08 o 
   1  -6   5      329.41      303.50     64.63 o 
   2  -6   5        6.09        4.54      3.18 o 
   3  -6   5      534.11      456.41    130.96 o 
   4  -6   5      278.31      442.79    134.30 o 
   5  -6   5       85.77      124.41     66.44 o 
   6  -6   5      706.74      724.04     88.26 o 
   7  -6   5       34.16       29.22     27.78 o 
   8  -6   5      264.13      256.97      5.75 o 
   9  -6   5       30.08       21.72     25.04 o 
 -10  -5   5      151.15       76.00     97.31 o 
  -9  -5   5      120.18      205.18     72.58 o 
  -8  -5   5        8.77       -0.03     40.25 o 
  -7  -5   5       83.56       91.57     12.86 o 
  -6  -5   5     1297.61     1367.65    278.93 o 
  -5  -5   5     1412.41     1589.55    349.67 o 
  -4  -5   5     5689.95     5612.91    380.35 o 
  -3  -5   5      670.08      670.12     36.68 o 
  -2  -5   5     1319.48     1264.22     84.15 o 
  -1  -5   5      912.21      960.45     34.79 o 
   0  -5   5      480.67      394.21     37.35 o 
   1  -5   5      140.39      266.23     56.39 o 
   2  -5   5     1586.36     1914.57    262.42 o 
   3  -5   5        3.95        6.85      2.83 o 
   4  -5   5      613.29      635.92     87.28 o 
   5  -5   5     1045.31     1005.46     71.11 o 
   7  -5   5     2290.75     2150.93    441.11 o 
   8  -5   5      364.34      392.93     32.95 o 
   9  -5   5     1064.08      986.31    185.75 o 
  10  -5   5        0.59        9.72      6.85 o 
 -11  -4   5       57.67       84.80     73.48 o 
 -10  -4   5      243.85      121.09     93.75 o 
  -9  -4   5      433.65      488.19     49.24 o 
  -8  -4   5        0.73      103.34     56.59 o 
  -7  -4   5       67.54      197.06     88.19 o 
  -6  -4   5       31.50       37.37     90.80 o 
  -5  -4   5     8107.36     7085.18    925.96 o 
  -4  -4   5        0.70        4.26     25.61 o 
  -3  -4   5     9318.20    10299.68   3095.61 o 
  -2  -4   5     2599.53     2649.31    134.40 o 
  -1  -4   5      255.19      189.42     17.90 o 
   0  -4   5      126.09      125.69     12.06 o 
   1  -4   5     5353.44     5135.46    183.59 o 
   2  -4   5       23.39       23.04      3.99 o 
   3  -4   5      138.84      325.64     69.29 o 
   4  -4   5      178.81      162.56     39.13 o 
   5  -4   5     1106.38      973.90     83.78 o 
   6  -4   5      565.74      551.93     47.96 o 
   7  -4   5       64.01       64.30     36.75 o 
   8  -4   5     1304.68     1194.59     98.51 o 
   9  -4   5       12.83       23.73     12.36 o 
  10  -4   5      428.98      369.30    277.86 o 
 -11  -3   5       85.14       87.37     83.41 o 
 -10  -3   5      571.49      545.87    122.29 o 
  -9  -3   5      177.54      136.41     58.42 o 
  -8  -3   5      319.98      342.94    105.39 o 
  -7  -3   5       17.13       28.16     32.02 o 
  -6  -3   5      840.63      814.04     75.60 o 
  -5  -3   5       30.03       44.25     40.23 o 
  -4  -3   5     1591.41     1548.38     68.23 o 
  -3  -3   5      127.83      123.02     16.62 o 
  -2  -3   5      592.36      523.54     69.64 o 
  -1  -3   5     2182.95     2221.58    108.93 o 
   0  -3   5      477.76      496.86     46.70 o 
   1  -3   5       89.44      114.83     10.99 o 
   2  -3   5     6773.21     7097.09    359.39 o 
   3  -3   5       79.37       72.35     15.60 o 
   4  -3   5       32.92       25.57     17.10 o 
   5  -3   5      252.84      296.97     85.17 o 
   6  -3   5      441.74      362.62    193.57 o 
   7  -3   5      273.27      286.07    110.63 o 
   8  -3   5       93.22       96.63     11.96 o 
   9  -3   5      196.15      170.55     76.11 o 
  10  -3   5       86.67       48.20     49.74 o 
 -11  -2   5      426.33      208.71    102.97 o 
 -10  -2   5       17.99       21.63     22.67 o 
  -9  -2   5      169.15      169.56     62.36 o 
  -8  -2   5      214.62      200.96    127.93 o 
  -7  -2   5     1117.22     1303.85    180.30 o 
  -6  -2   5        2.12        3.24      1.41 o 
  -5  -2   5     1028.97     1042.84    186.42 o 
  -4  -2   5      115.20      121.65     74.20 o 
  -3  -2   5       97.59      184.42     24.66 o 
  -2  -2   5      146.97      147.37     13.95 o 
  -1  -2   5      133.82      115.91     13.73 o 
   0  -2   5      252.04      259.29     17.81 o 
   1  -2   5       32.71       27.96      5.69 o 
   3  -2   5     1964.37     1996.62    155.08 o 
   4  -2   5      998.46      952.85     59.29 o 
   5  -2   5     1108.26     1016.42     82.06 o 
   6  -2   5       72.60       58.18     31.75 o 
   7  -2   5      346.26      310.25    120.03 o 
   8  -2   5        2.58        7.09      3.06 o 
   9  -2   5       17.01       16.46      9.06 o 
  10  -2   5      147.04      166.65     71.58 o 
 -11  -1   5       73.60      236.81    118.17 o 
 -10  -1   5      309.78      325.72     77.28 o 
  -9  -1   5      114.70      128.38     49.17 o 
  -8  -1   5      175.46      192.49     65.16 o 
  -7  -1   5       65.29       45.23     85.64 o 
  -6  -1   5     1932.88     1856.25    150.26 o 
  -5  -1   5      189.39      189.65     57.21 o 
  -4  -1   5     1991.81     1775.10    223.28 o 
  -3  -1   5       65.94       59.20     38.70 o 
  -2  -1   5        7.08       14.26      5.62 o 
  -1  -1   5      301.19      300.94     27.57 o 
   0  -1   5      630.18     1620.83    113.70 o 
   2  -1   5     5433.71     5471.04    195.66 o 
   3  -1   5      704.08      834.53     46.07 o 
   4  -1   5     1038.44     1022.23     86.98 o 
   5  -1   5      900.81      943.00     76.35 o 
   6  -1   5      376.40      384.17     20.75 o 
   7  -1   5        2.63       -2.09      4.06 o 
   8  -1   5       54.08       62.05      9.05 o 
   9  -1   5       66.29       47.57     22.35 o 
  10  -1   5       11.91       17.47      9.11 o 
 -11   0   5      238.96      325.35    134.68 o 
 -10   0   5       81.10      144.37     80.19 o 
  -9   0   5     1005.08      975.50    101.12 o 
  -8   0   5       84.49       82.02     51.52 o 
  -7   0   5     2343.49     2505.98    174.17 o 
  -6   0   5      445.27      460.68    105.63 o 
  -5   0   5     2910.34     3285.46    364.25 o 
  -4   0   5      502.88      531.39     98.95 o 
  -3   0   5     6441.96     5246.23    224.74 o 
  -2   0   5        3.54       -1.51      2.57 o 
  -1   0   5      551.56      632.58     32.54 o 
   0   0   5     2606.26     2449.83    124.30 o 
   1   0   5     9543.24    10486.45   3151.73 o 
   2   0   5     2917.22     3222.38    163.28 o 
   3   0   5      522.08      522.28    111.17 o 
   4   0   5      127.88      136.24     32.79 o 
   5   0   5      145.73      314.72    102.69 o 
   6   0   5       18.93       17.24      6.72 o 
   7   0   5      432.67      387.01     79.66 o 
   8   0   5      856.06      749.88     62.08 o 
   9   0   5        8.74        6.46      5.29 o 
  10   0   5      315.99      293.99     34.82 o 
 -11   1   5        2.03       16.71     24.15 o 
 -10   1   5      488.82      732.01    126.79 o 
  -9   1   5      840.83      873.98    130.40 o 
  -8   1   5      164.90      328.48     95.48 o 
  -7   1   5      329.10      382.57    133.57 o 
  -6   1   5     4135.41     3335.72    288.23 o 
  -5   1   5      432.07      434.52    113.75 o 
  -4   1   5      872.50      819.11     90.12 o 
  -3   1   5     1530.28     1609.40    180.52 o 
  -2   1   5     4511.06     4317.23    239.67 o 
  -1   1   5      702.83      826.98     42.39 o 
   0   1   5       12.09       17.78      7.96 o 
   1   1   5      127.40      139.67     19.64 o 
   2   1   5      150.48      381.60    114.99 o 
   3   1   5       70.91       68.41     32.51 o 
   4   1   5      567.99      586.78     67.56 o 
   5   1   5      698.48      709.16     61.54 o 
   6   1   5     1175.60     1171.18    142.54 o 
   7   1   5      186.16      166.25     50.41 o 
   8   1   5      963.53     1049.03    172.67 o 
   9   1   5      293.98      322.48     43.15 o 
 -11   2   5       23.72       40.99     33.57 o 
 -10   2   5       23.15       43.03     28.96 o 
  -9   2   5       56.45       53.90     54.26 o 
  -8   2   5      994.21      951.29    200.47 o 
  -7   2   5      742.63      757.57    134.51 o 
  -6   2   5      398.93      378.55     49.77 o 
  -5   2   5      956.33      809.99     87.50 o 
  -4   2   5     1613.94     1504.00    171.48 o 
  -3   2   5      115.35      151.69     31.30 o 
  -2   2   5      575.82      649.98     91.99 o 
  -1   2   5      387.66      445.21    134.00 o 
   0   2   5      420.51      506.52    152.46 o 
   1   2   5      102.85      104.41     34.97 o 
   2   2   5        4.97       12.09      9.19 o 
   3   2   5      366.32      312.95    127.37 o 
   4   2   5      551.34      661.11     57.59 o 
   5   2   5     4393.54     4284.85    721.16 o 
   6   2   5      195.78      208.24    163.37 o 
   7   2   5      162.09      147.75     36.78 o 
   8   2   5      934.07      993.13    284.50 o 
   9   2   5      662.40      800.83    601.92 o 
 -11   3   5       65.23       54.19     40.86 o 
 -10   3   5      220.99      304.61     52.46 o 
  -9   3   5      998.73     1199.07    426.98 o 
  -8   3   5       88.67       53.43     38.34 o 
  -7   3   5      193.91      104.78    117.90 o 
  -6   3   5      290.60      295.74    162.58 o 
  -5   3   5      408.03      360.55     46.23 o 
  -4   3   5      526.04      655.34    171.31 o 
  -3   3   5       53.87      125.44     69.31 o 
  -2   3   5      550.76      477.74     83.08 o 
  -1   3   5        7.38       34.31    374.00 o 
   0   3   5     1033.61      990.13     87.52 o 
   1   3   5      308.85      213.06     72.38 o 
   2   3   5     3978.31     4044.19    461.02 o 
   3   3   5      489.42      499.41     44.27 o 
   4   3   5     2769.87     2951.40     22.89 o 
   5   3   5      294.44      343.04     60.03 o 
   6   3   5      190.61      192.02     82.60 o 
   7   3   5      173.27      164.05      8.83 o 
   8   3   5      140.86      138.43    155.92 o 
 -10   4   5       84.44       71.46     38.44 o 
  -9   4   5        1.82        3.19     84.12 o 
  -8   4   5     1454.36     1210.05    114.42 o 
  -7   4   5      109.34      248.50    105.47 o 
  -6   4   5      107.76       98.71    115.81 o 
  -5   4   5       50.32       32.83     61.46 o 
  -4   4   5       46.25       61.07     30.44 o 
  -3   4   5      960.54      972.66    139.02 o 
  -2   4   5      458.45      575.29     60.97 o 
  -1   4   5     1298.33     1204.22    227.49 o 
   0   4   5      628.89      540.37    161.85 o 
   1   4   5     1038.66     1113.02     95.93 o 
   2   4   5      323.84      339.88    257.00 o 
   3   4   5     3373.15     3220.66    542.26 o 
   4   4   5      902.45      900.50    155.33 o 
   5   4   5      136.59      100.75     45.09 o 
   6   4   5      287.91      303.37     10.84 o 
   7   4   5        4.81        2.00      8.08 o 
   8   4   5       66.95       53.75     52.64 o 
 -10   5   5      148.51      154.43     81.04 o 
  -9   5   5      663.53      577.17    166.93 o 
  -8   5   5       82.43      151.67     83.03 o 
  -7   5   5       30.02       35.47     22.04 o 
  -6   5   5      540.10      847.85    180.23 o 
  -5   5   5       71.76       79.99     28.83 o 
  -4   5   5     2794.15     2979.24    325.28 o 
  -3   5   5      113.57       13.03     94.89 o 
  -2   5   5       45.33       71.68     80.13 o 
  -1   5   5      153.32      154.30     94.83 o 
   0   5   5      211.05      395.40    124.00 o 
   1   5   5       26.90       35.43    258.16 o 
   2   5   5       46.16       42.31     86.94 o 
   3   5   5       10.56        5.40      6.12 o 
   4   5   5      957.93      901.59    113.57 o 
   5   5   5      418.87      422.78     50.59 o 
   6   5   5      238.89      208.22    131.48 o 
   7   5   5      235.23      179.67    117.65 o 
  -9   6   5      529.37      496.70     69.35 o 
  -8   6   5       45.07      138.12    106.94 o 
  -7   6   5      403.79      449.38     44.78 o 
  -6   6   5     1421.37     1358.77    125.36 o 
  -5   6   5     1502.76     1476.35    126.94 o 
  -4   6   5       73.75       77.59     39.69 o 
  -3   6   5     2101.46     2078.66    209.06 o 
  -2   6   5     1865.90     1755.22    176.57 o 
  -1   6   5      623.61      517.13    128.89 o 
   0   6   5       95.94      123.31     53.59 o 
   1   6   5      178.61      191.88    150.59 o 
   2   6   5      245.66      171.76     75.73 o 
   3   6   5      618.48      638.80     80.84 o 
   4   6   5      114.77      123.03    141.20 o 
   5   6   5      394.14      387.23    111.87 o 
   6   6   5       13.64        7.44      8.97 o 
  -8   7   5      408.72      474.09     68.88 o 
  -7   7   5        9.01       12.02     47.68 o 
  -6   7   5        2.27       27.45     51.09 o 
  -5   7   5     1756.04     2008.55    334.43 o 
  -4   7   5        9.71        3.07     16.82 o 
  -3   7   5      555.70      471.94     47.49 o 
  -2   7   5      290.09      313.24     77.02 o 
  -1   7   5      502.14      581.24     73.90 o 
   0   7   5       42.78       31.66     12.34 o 
   1   7   5      136.82      140.04     25.71 o 
   2   7   5     1054.83      901.55    209.88 o 
   3   7   5      239.60      272.76     79.05 o 
   4   7   5      688.29      759.17    143.50 o 
   5   7   5      127.22      128.97     83.87 o 
  -7   8   5      454.16      466.93     72.49 o 
  -6   8   5     1285.14     1122.43    475.68 o 
  -5   8   5      335.52      806.30    161.70 o 
  -4   8   5      101.00       53.08     34.54 o 
  -3   8   5       77.45       70.00     32.55 o 
  -2   8   5      294.56      314.50     63.98 o 
  -1   8   5      224.57      229.88     63.49 o 
   0   8   5      190.66      122.69     85.42 o 
   1   8   5      613.04      541.51    161.56 o 
   2   8   5       92.21       92.86    103.07 o 
   3   8   5      180.32      120.97     79.19 o 
   4   8   5      105.27      111.86     59.46 o 
  -4   9   5      121.60      134.60     45.73 o 
  -3   9   5      103.66       89.04     38.78 o 
  -2   9   5       50.28       35.81     25.43 o 
  -1   9   5        0.96        3.18      5.14 o 
   0   9   5      284.22      225.67    174.26 o 
   1   9   5        1.76       -0.06     10.79 o 
  -4 -12   6      396.98      436.80     72.92 o 
  -3 -12   6        1.27       20.80     21.05 o 
  -2 -12   6      148.57      172.70    104.40 o 
  -1 -12   6      365.07      447.07     84.83 o 
   0 -12   6      777.93      688.66     92.08 o 
   1 -12   6      240.10      200.94    144.60 o 
   2 -12   6       40.26       42.54     29.26 o 
   3 -12   6      341.90      339.53    180.26 o 
   4 -12   6      227.07      236.05     28.51 o 
  -6 -11   6       11.03       16.82     10.92 o 
  -5 -11   6      153.51      209.28    126.44 o 
  -4 -11   6       21.46       20.73     23.63 o 
  -3 -11   6      826.83      777.17    222.60 o 
  -2 -11   6      387.58      394.41     11.15 o 
  -1 -11   6      139.11      148.26     83.17 o 
   0 -11   6      296.11      316.71     24.09 o 
   1 -11   6      211.32      195.90     17.73 o 
   2 -11   6      412.20      407.89     22.24 o 
   3 -11   6      236.00      193.33     86.25 o 
   4 -11   6      274.25      265.85     50.68 o 
   5 -11   6      450.84      437.13    231.82 o 
  -7 -10   6        6.63        8.01      8.48 o 
  -6 -10   6      232.08      277.93     52.99 o 
  -5 -10   6      191.05      208.95    131.92 o 
  -4 -10   6      815.64      903.85    210.30 o 
  -3 -10   6        9.00        7.74      7.57 o 
  -2 -10   6       19.67       24.34      8.29 o 
  -1 -10   6      171.18      167.36     51.26 o 
   0 -10   6       25.78       14.67      5.87 o 
   1 -10   6     1032.15     1097.36     97.79 o 
   2 -10   6      315.34      391.68    118.56 o 
   3 -10   6      161.60      167.46     23.91 o 
   4 -10   6      784.99      830.59    136.94 o 
   5 -10   6       93.37      100.29     45.61 o 
   6 -10   6      742.99      729.53    386.00 o 
   7 -10   6      891.77      927.34    108.60 o 
  -8  -9   6       10.12       13.89     14.36 o 
  -7  -9   6      237.39      237.47     47.84 o 
  -6  -9   6        0.44        0.59      6.47 o 
  -5  -9   6      243.21      268.44      9.90 o 
  -4  -9   6      336.89      414.77    110.43 o 
  -3  -9   6      203.04      195.62    108.30 o 
  -2  -9   6       44.09       95.73     60.52 o 
  -1  -9   6      303.27      277.74     45.86 o 
   0  -9   6      369.46      327.04     39.41 o 
   1  -9   6        2.80        9.53      5.36 o 
   2  -9   6     1841.93     1692.56    205.41 o 
   3  -9   6     1670.40     1741.40    357.70 o 
   4  -9   6       13.50       26.24     16.63 o 
   5  -9   6      973.37      917.44     75.97 o 
   6  -9   6     1233.69     1273.95    257.33 o 
   7  -9   6        8.15       16.87     11.95 o 
  -9  -8   6        2.89        3.81      4.07 o 
  -8  -8   6       61.69       56.30     62.81 o 
  -7  -8   6        9.70       10.15     12.39 o 
  -6  -8   6      651.84      700.73    190.23 o 
  -5  -8   6      358.32      318.04    150.53 o 
  -4  -8   6       44.00       57.09     11.71 o 
  -3  -8   6      130.08       94.74     26.76 o 
  -2  -8   6       11.95       12.31      7.94 o 
  -1  -8   6     1001.30      909.17     86.18 o 
   0  -8   6     1104.51     1190.05     72.43 o 
   1  -8   6     1014.29     1020.80    109.74 o 
   2  -8   6     1251.11     1216.01    105.23 o 
   3  -8   6      601.43      611.20     73.15 o 
   4  -8   6       73.08       79.95     32.81 o 
   5  -8   6      202.07      240.81     72.75 o 
   6  -8   6      431.50      489.82     40.78 o 
   7  -8   6       23.09       27.21     13.02 o 
   8  -8   6        2.43        1.88      5.61 o 
  -9  -7   6       24.28       22.59     25.40 o 
  -8  -7   6      226.27      229.55     11.50 o 
  -7  -7   6     1210.57     1058.35    347.03 o 
  -6  -7   6      238.24      223.20    136.32 o 
  -5  -7   6        2.97       17.86    114.06 o 
  -4  -7   6       19.79       16.54      9.33 o 
  -3  -7   6     1948.65     1954.21    118.10 o 
  -2  -7   6      293.31      267.43     76.86 o 
  -1  -7   6     1239.76     1102.16     88.89 o 
   0  -7   6     1453.82     1448.21    116.86 o 
   1  -7   6      138.57      192.30     77.09 o 
   2  -7   6     1794.42     1887.09    119.83 o 
   3  -7   6      412.31      448.05     39.09 o 
   4  -7   6     1041.38     1064.39    126.49 o 
   5  -7   6     1254.48     1167.78    141.43 o 
   6  -7   6      885.62      807.19     71.61 o 
   7  -7   6        0.38       10.14      9.09 o 
   8  -7   6      246.82      470.80    380.11 o 
   9  -7   6      307.82      256.51     43.34 o 
 -10  -6   6      431.40      439.76    337.70 o 
  -9  -6   6        6.37        8.49     10.88 o 
  -8  -6   6        4.41       12.22     63.40 o 
  -7  -6   6      270.45      273.20     79.39 o 
  -6  -6   6     8412.79     8013.06   1307.28 o 
  -5  -6   6      329.50      489.99    199.52 o 
  -4  -6   6      749.66      748.48     85.81 o 
  -3  -6   6        2.55        1.99      1.22 o 
  -2  -6   6        7.51       26.78     18.44 o 
  -1  -6   6      942.73     1011.38     84.87 o 
   0  -6   6     2116.25     2095.51    218.44 o 
   1  -6   6      376.22      326.66     77.88 o 
   2  -6   6        7.92        1.25      4.67 o 
   3  -6   6      397.71      408.42    116.94 o 
   4  -6   6      346.30      320.60    171.23 o 
   5  -6   6     1937.11     1869.02    222.16 o 
   6  -6   6      299.83      306.31     63.09 o 
   7  -6   6      552.18      431.07     51.41 o 
   8  -6   6      497.16      406.51     82.43 o 
   9  -6   6      615.20      655.97    493.10 o 
 -10  -5   6       73.29       46.07     79.49 o 
  -9  -5   6      672.92      607.94    152.97 o 
  -8  -5   6      541.57      613.13    248.19 o 
  -7  -5   6      786.56      884.55    190.16 o 
  -6  -5   6       46.76      610.86    261.77 o 
  -5  -5   6      766.84      808.95    257.20 o 
  -4  -5   6      971.38     1003.82     88.43 o 
  -3  -5   6     1968.16     1875.14    164.41 o 
  -2  -5   6      514.48      468.64     99.66 o 
  -1  -5   6       68.94      119.23     25.45 o 
   0  -5   6      245.01      287.94     61.35 o 
   1  -5   6     1917.85     2097.31    115.04 o 
   2  -5   6      152.83      113.02     27.15 o 
   3  -5   6      396.19      339.15     97.01 o 
   4  -5   6       80.12       77.87     12.43 o 
   5  -5   6      599.22      662.70     87.58 o 
   6  -5   6       46.54      144.07     65.89 o 
   7  -5   6      160.61      219.76     64.35 o 
   8  -5   6     1376.11     1240.81    203.89 o 
   9  -5   6      238.35      197.50     84.22 o 
 -11  -4   6       49.34       63.52     65.15 o 
 -10  -4   6      165.81       64.18     89.05 o 
  -9  -4   6       71.54      118.16    154.55 o 
  -8  -4   6      108.35      323.26    125.86 o 
  -7  -4   6      363.99      349.45     49.66 o 
  -6  -4   6       20.39       29.78     34.46 o 
  -5  -4   6      135.55      250.74    497.69 o 
  -4  -4   6        9.27       19.12      8.03 o 
  -3  -4   6      262.42      332.71    100.16 o 
  -2  -4   6      672.28      687.69     53.85 o 
  -1  -4   6     2068.39     1860.42     66.72 o 
   0  -4   6     3312.70     2938.26    105.15 o 
   1  -4   6      948.04      835.46     64.77 o 
   2  -4   6     2375.81     2369.89    160.30 o 
   3  -4   6        1.72        9.81      3.42 o 
   4  -4   6      284.41      266.81     77.01 o 
   6  -4   6      282.72      241.33     93.09 o 
   7  -4   6      268.68      262.02     79.13 o 
   8  -4   6       18.41       55.89     45.88 o 
   9  -4   6     1461.84     1329.39    176.45 o 
 -11  -3   6      208.81      378.41    297.73 o 
 -10  -3   6      149.77      122.21    119.10 o 
  -9  -3   6        2.51        8.35     91.58 o 
  -8  -3   6       41.72       37.57     29.80 o 
  -7  -3   6      158.78      169.46     89.62 o 
  -6  -3   6       30.11       57.72     48.56 o 
  -5  -3   6     1302.49     1259.46     75.97 o 
  -4  -3   6     1503.30     1489.29     80.01 o 
  -3  -3   6     1817.41     1823.30    141.50 o 
  -2  -3   6     2251.12     2151.53    109.19 o 
  -1  -3   6     3776.88     3639.76    184.26 o 
   0  -3   6      298.12      223.80     21.17 o 
   1  -3   6      388.99      372.49     35.13 o 
   2  -3   6     1240.90     1027.73     56.59 o 
   3  -3   6     1354.25     1195.32    105.02 o 
   4  -3   6      156.88      586.62    224.34 o 
   5  -3   6      941.22      842.58     51.58 o 
   6  -3   6      673.61      589.00     70.49 o 
   7  -3   6      290.97      259.07     53.02 o 
   8  -3   6     1173.68     1115.64    183.35 o 
   9  -3   6      391.65      411.79     55.28 o 
 -11  -2   6      196.72      186.93    147.36 o 
 -10  -2   6       56.17       48.56     31.23 o 
  -9  -2   6        2.97       10.17     42.97 o 
  -8  -2   6       67.87       54.13     48.63 o 
  -7  -2   6      101.36      154.19     67.53 o 
  -6  -2   6     1257.70     1303.58    169.33 o 
  -5  -2   6      154.32      304.23    278.70 o 
  -4  -2   6     7167.46     6792.90   1330.67 o 
  -3  -2   6      493.94      612.14     31.61 o 
  -2  -2   6     1056.41     1065.35     54.31 o 
  -1  -2   6     1241.27     1112.49     56.70 o 
   0  -2   6      783.55      778.82     40.00 o 
   2  -2   6        5.82        4.48      2.67 o 
   3  -2   6     1007.03      961.10     59.79 o 
   4  -2   6      322.23      296.47     85.21 o 
   5  -2   6      811.47      809.33     49.23 o 
   6  -2   6     2573.92     2560.66    304.49 o 
   7  -2   6      233.93      212.77     64.34 o 
   8  -2   6        7.34        6.00      9.86 o 
   9  -2   6      259.86      241.63     32.70 o 
 -11  -1   6      225.98      214.75    122.46 o 
 -10  -1   6        1.50       18.66    183.58 o 
  -9  -1   6       13.67      333.09    199.89 o 
  -8  -1   6      129.46      254.59     97.82 o 
  -7  -1   6     2010.39     2363.63    235.08 o 
  -6  -1   6      297.74      351.69     96.00 o 
  -5  -1   6      615.22      545.99     44.33 o 
  -4  -1   6      458.89      493.22     93.57 o 
  -3  -1   6      762.91      761.57     27.69 o 
  -2  -1   6      546.49     1528.72     78.92 o 
  -1  -1   6       54.25      308.29     42.60 o 
   0  -1   6     1100.04     2886.80    147.91 o 
   1  -1   6      519.32      532.79     71.45 o 
   2  -1   6     2580.41     2743.77    150.50 o 
   3  -1   6     1188.73     1182.00     73.44 o 
   4  -1   6       34.05       43.82     13.76 o 
   5  -1   6     1039.60     1056.20     91.31 o 
   6  -1   6      333.96      325.51     39.95 o 
   7  -1   6     1648.80     1568.49    139.13 o 
   8  -1   6      349.24      333.22     13.39 o 
   9  -1   6      269.57      282.57     38.04 o 
 -11   0   6        6.41      193.67    157.47 o 
 -10   0   6      287.90      264.26     64.09 o 
  -9   0   6       71.42       69.79     31.18 o 
  -8   0   6      198.03      170.53     91.09 o 
  -7   0   6        2.19        8.36     24.10 o 
  -6   0   6     1433.65     1397.11    129.84 o 
  -5   0   6      167.42      191.08     45.98 o 
  -4   0   6     2300.63     2064.34    197.78 o 
  -3   0   6       19.94       40.94     21.44 o 
  -2   0   6     2566.65     2558.76    129.66 o 
  -1   0   6       51.38       59.01     10.48 o 
   0   0   6     1995.34     2246.76    114.20 o 
   1   0   6     1314.68     1313.57    102.25 o 
   2   0   6     1969.61     1975.40    153.56 o 
   3   0   6      422.13      375.53    127.23 o 
   4   0   6     1672.07     1865.00    112.81 o 
   5   0   6        1.11       43.80     24.55 o 
   6   0   6      765.06      919.08    112.08 o 
   7   0   6      592.69      574.38     51.31 o 
   8   0   6      639.14      622.68    126.24 o 
   9   0   6      323.71      290.64    154.54 o 
 -11   1   6        6.51       14.15     14.88 o 
 -10   1   6      155.59      103.64     83.74 o 
  -9   1   6      411.37      427.55     46.63 o 
  -8   1   6       41.22       69.96     51.90 o 
  -7   1   6      563.60      538.10     83.70 o 
  -6   1   6       86.50       84.90     36.82 o 
  -5   1   6     1524.11     1727.11    131.17 o 
  -4   1   6      116.39      137.70     35.00 o 
  -3   1   6     2677.82     2732.07    305.70 o 
  -2   1   6       13.32       22.51      8.14 o 
  -1   1   6     1994.22     1778.73    138.15 o 
   0   1   6      530.91      629.11     49.47 o 
   1   1   6     3535.41     3682.69    285.70 o 
   2   1   6      666.54      695.68     62.63 o 
   3   1   6     4800.16     4541.57    895.88 o 
   4   1   6       97.00       96.81     28.34 o 
   5   1   6      748.60      873.55    147.59 o 
   6   1   6       22.61       22.89     19.04 o 
   7   1   6       73.93      143.79     27.38 o 
   8   1   6      770.45      778.72    223.11 o 
   9   1   6      361.47      409.86     68.54 o 
 -11   2   6      137.62      164.15     99.17 o 
 -10   2   6      110.84       83.25     92.37 o 
  -9   2   6      165.65      154.18     91.34 o 
  -8   2   6      232.26      319.02    111.88 o 
  -7   2   6     1054.39     1277.11    175.60 o 
  -6   2   6      148.00      199.34    120.57 o 
  -5   2   6      189.98      224.85     67.26 o 
  -4   2   6     1445.92     1781.28    166.94 o 
  -3   2   6        0.94        8.79     67.63 o 
  -2   2   6      225.89      236.32     73.00 o 
  -1   2   6        7.64       31.37     13.07 o 
   0   2   6     2738.73     2918.62    256.96 o 
   1   2   6      436.33      523.83     48.06 o 
   2   2   6      756.70      905.92    104.39 o 
   3   2   6      307.08      384.87     61.34 o 
   4   2   6      422.12      727.06    123.01 o 
   5   2   6      621.07      594.71    102.99 o 
   6   2   6      329.26      333.21    142.78 o 
   7   2   6      215.04      170.69     42.07 o 
   8   2   6       40.99       34.49     33.10 o 
 -10   3   6      212.57      102.54    119.77 o 
  -9   3   6      112.04       75.88     69.79 o 
  -8   3   6      500.86      359.47     53.83 o 
  -7   3   6        8.44      -14.50     38.35 o 
  -6   3   6      343.58      328.77    193.03 o 
  -5   3   6        8.00       30.15    188.16 o 
  -4   3   6        1.22        7.46     10.85 o 
  -3   3   6      106.24      152.91    106.23 o 
  -2   3   6      891.61      934.83    271.51 o 
  -1   3   6     1120.67     1078.53    116.86 o 
   0   3   6       64.60       93.91     41.82 o 
   2   3   6       38.70       29.86     25.60 o 
   3   3   6     1451.10     1639.73    279.10 o 
   4   3   6      156.98      173.08     95.12 o 
   5   3   6      127.90      128.15     47.35 o 
   6   3   6      176.62      184.32      9.75 o 
   7   3   6      288.88      257.77     49.66 o 
   8   3   6      212.14      230.48     40.11 o 
 -10   4   6       21.10       29.02     16.89 o 
  -9   4   6     1068.48      899.67    130.83 o 
  -8   4   6       28.05       20.10     56.18 o 
  -7   4   6        3.67       68.13     25.94 o 
  -6   4   6      524.74      488.55    119.57 o 
  -5   4   6     1701.42     1613.92    167.55 o 
  -4   4   6     1502.80     1530.14    166.38 o 
  -3   4   6      231.04      186.12     91.77 o 
  -2   4   6        8.79        4.22     23.67 o 
  -1   4   6      454.76      419.07    309.98 o 
   0   4   6     1226.11     1204.01    130.18 o 
   1   4   6       22.74       14.78     15.67 o 
   2   4   6     1462.64     1568.81    264.47 o 
   3   4   6       76.35       88.71     52.42 o 
   4   4   6     2225.33     2441.61    306.09 o 
   5   4   6      596.29      559.72     66.27 o 
   6   4   6     1086.74     1137.58    326.70 o 
   7   4   6      185.65      141.06     89.98 o 
  -9   5   6      121.61       72.71     47.27 o 
  -8   5   6      372.95      387.96    146.17 o 
  -7   5   6      860.38     1079.55    185.89 o 
  -6   5   6       89.11      104.64     30.36 o 
  -5   5   6     1613.70     1790.04    316.66 o 
  -4   5   6       30.00       29.74     14.56 o 
  -3   5   6     2474.12     2257.25    230.54 o 
  -2   5   6      340.12      357.32     63.46 o 
  -1   5   6       45.11       69.52     56.13 o 
   0   5   6      249.00      129.56    149.03 o 
   1   5   6      317.10      411.33     65.98 o 
   2   5   6      180.75      207.53    162.89 o 
   3   5   6     4190.99     4563.89     32.24 o 
   4   5   6      226.64      208.92     10.29 o 
   5   5   6      353.50      414.36    119.31 o 
   6   5   6       13.98       14.13     13.85 o 
  -8   6   6       92.05      112.37     54.43 o 
  -7   6   6       39.55       95.61     90.50 o 
  -6   6   6      289.10      278.24     34.33 o 
  -5   6   6      154.69      175.19     30.35 o 
  -4   6   6     1015.44     1142.54     92.05 o 
  -3   6   6      719.64      715.32     58.44 o 
  -2   6   6      131.44      121.60     34.68 o 
  -1   6   6      146.71      204.41     71.31 o 
   0   6   6      188.17      240.10    103.26 o 
   1   6   6      126.88      154.01     66.61 o 
   2   6   6     2382.09     2499.19    290.80 o 
   3   6   6      356.89      332.31     13.34 o 
   4   6   6        3.16       10.66     13.98 o 
   5   6   6       37.36       44.08     43.38 o 
  -7   7   6        0.79       58.34     64.35 o 
  -6   7   6      467.77      427.81     75.75 o 
  -5   7   6      969.90      916.30    191.34 o 
  -4   7   6        2.83        1.74      4.30 o 
  -3   7   6      358.73      435.03    120.41 o 
  -2   7   6       51.87       49.82     41.51 o 
  -1   7   6      283.15      289.72     10.88 o 
   0   7   6      420.53      406.43     38.57 o 
   1   7   6      131.06      101.02     69.32 o 
   2   7   6        4.27        4.93      6.49 o 
   3   7   6      817.46      916.43    689.07 o 
   4   7   6      194.36      173.17     52.34 o 
  -5   8   6       25.47       40.55     41.13 o 
  -4   8   6      112.26       98.69     40.81 o 
  -3   8   6       70.83       70.59     54.21 o 
  -2   8   6       22.22       18.72     16.23 o 
  -1   8   6       52.26       51.93     41.45 o 
   0   8   6      465.84      397.62    298.99 o 
   1   8   6      194.39      219.09    168.84 o 
   2   8   6      450.36      491.44     82.15 o 
  -4 -12   7      136.66      144.01     36.59 o 
  -3 -12   7       47.37       71.47     39.17 o 
  -2 -12   7      327.93      372.19    280.75 o 
  -1 -12   7      666.80      678.23    128.03 o 
   0 -12   7     1635.84     1552.75    292.07 o 
   1 -12   7      546.90      470.05    249.03 o 
   2 -12   7       45.65       33.50     23.44 o 
   3 -12   7        7.04        6.39      5.99 o 
  -6 -11   7      276.92      280.57     49.81 o 
  -5 -11   7       23.45       15.69     16.79 o 
  -4 -11   7      305.78      276.69     52.76 o 
  -3 -11   7      450.11      467.25    134.19 o 
  -2 -11   7      411.00      425.39    122.54 o 
  -1 -11   7       68.83       71.68     82.36 o 
   0 -11   7      995.62     1092.33    254.08 o 
   1 -11   7      335.44      324.86     34.87 o 
   2 -11   7      558.80      536.60    108.73 o 
   3 -11   7       39.03       45.24     21.83 o 
   4 -11   7      122.41      103.04     81.45 o 
   5 -11   7       10.85        7.87      6.54 o 
  -7 -10   7        2.00       -1.54      6.09 o 
  -6 -10   7      285.75      214.07    202.39 o 
  -5 -10   7       50.73       55.96     38.39 o 
  -4 -10   7       19.17       16.07     18.99 o 
  -3 -10   7       81.63       82.35     14.94 o 
  -2 -10   7       28.88       29.37     12.20 o 
  -1 -10   7       63.56       72.03     16.17 o 
   0 -10   7      554.73      608.37     54.45 o 
   1 -10   7      808.50      787.98     72.63 o 
   2 -10   7      268.64      243.22     42.67 o 
   3 -10   7      154.91      155.42      6.34 o 
   4 -10   7       63.09       71.65     35.03 o 
   5 -10   7       32.23       37.29     42.18 o 
   6 -10   7      526.75      503.69    266.11 o 
  -8  -9   7       60.35       42.86     43.41 o 
  -7  -9   7        6.49        2.81      7.52 o 
  -6  -9   7      293.18      262.63     15.75 o 
  -5  -9   7       77.16       91.88    171.65 o 
  -4  -9   7       26.49       49.90     16.28 o 
  -3  -9   7      178.38      174.84    137.15 o 
  -2  -9   7      242.16      248.67    136.18 o 
  -1  -9   7      468.45      392.68     47.86 o 
   0  -9   7      120.00       97.90     40.01 o 
   1  -9   7     1042.73     1080.00    131.13 o 
   2  -9   7       59.74       77.71     43.80 o 
   3  -9   7      318.52      301.89     91.49 o 
   4  -9   7       15.13       13.71      4.10 o 
   5  -9   7       91.85       76.93     62.41 o 
   6  -9   7      106.20       82.43     64.22 o 
   7  -9   7      340.22      330.64    175.27 o 
  -9  -8   7       52.62       67.60     34.72 o 
  -8  -8   7      232.76      184.44    203.29 o 
  -7  -8   7      556.63      559.50    112.07 o 
  -6  -8   7        8.23      106.61    215.33 o 
  -5  -8   7      559.97      627.68    214.92 o 
  -4  -8   7      557.41      556.15     96.10 o 
  -3  -8   7      347.23      362.06     61.51 o 
  -2  -8   7        5.90        8.66      5.40 o 
  -1  -8   7      743.09      812.16     79.68 o 
   0  -8   7     1048.23      974.46     84.40 o 
   1  -8   7     1045.14     1025.51     88.76 o 
   2  -8   7     1749.08     1837.01    218.16 o 
   3  -8   7      767.93      745.18     90.68 o 
   4  -8   7      136.32      128.04     71.05 o 
   5  -8   7     1063.19      989.48     81.48 o 
   6  -8   7      521.56      523.90     86.28 o 
   7  -8   7      229.79      223.32     42.28 o 
   8  -8   7      158.20      381.74    211.58 o 
  -9  -7   7        5.56       25.12     18.98 o 
  -8  -7   7      548.58      459.47    154.94 o 
  -7  -7   7     1934.83     1662.41    319.16 o 
  -6  -7   7     2951.49     2705.93    575.20 o 
  -5  -7   7      227.51       75.82    254.75 o 
  -4  -7   7       25.75       13.06     16.72 o 
  -3  -7   7       44.47       33.15      8.85 o 
  -2  -7   7     1273.31     1290.68     77.99 o 
  -1  -7   7      158.29      161.24     22.80 o 
   0  -7   7     1247.06     1244.95     75.81 o 
   1  -7   7      140.04      147.14     20.84 o 
   2  -7   7     1341.65     1245.39    107.59 o 
   3  -7   7      862.49      793.69     95.07 o 
   4  -7   7      774.66      721.19     87.85 o 
   5  -7   7     1928.57     1959.95    402.15 o 
   6  -7   7       19.41       22.80      3.69 o 
   7  -7   7      167.73      399.30    213.54 o 
   8  -7   7      167.56      168.63     71.84 o 
 -10  -6   7       46.48      291.17    230.12 o 
  -9  -6   7      262.44      258.78     66.91 o 
  -8  -6   7        2.15        7.89     26.56 o 
  -7  -6   7     4938.10     4495.44    910.96 o 
  -6  -6   7     1464.93     1235.87    471.43 o 
  -5  -6   7      171.43      114.28    129.81 o 
  -4  -6   7       60.93       76.87     21.32 o 
  -3  -6   7      717.20      736.66     84.53 o 
  -2  -6   7        1.01        1.73      1.75 o 
  -1  -6   7     1915.65     1888.13    116.89 o 
   0  -6   7      610.04      636.39     40.01 o 
   1  -6   7     2221.16     2165.50    174.37 o 
   2  -6   7      474.71      462.51    133.74 o 
   3  -6   7      391.39      397.31     25.70 o 
   4  -6   7      409.43      425.58     50.93 o 
   5  -6   7       16.29       21.56      8.89 o 
   6  -6   7       42.66       65.26     47.93 o 
   7  -6   7        0.84        2.71     12.95 o 
   8  -6   7      535.76      581.85     77.93 o 
 -10  -5   7      549.29      529.34    407.04 o 
  -9  -5   7        0.81      -45.21    119.76 o 
  -8  -5   7      517.91      541.92     64.45 o 
  -7  -5   7      222.09      207.72     98.82 o 
  -6  -5   7      126.78      159.47     54.59 o 
  -5  -5   7      803.93      784.43    110.95 o 
  -4  -5   7      398.73      442.63    179.79 o 
  -3  -5   7       21.21       27.87     10.91 o 
  -2  -5   7     1888.56     1825.39    160.09 o 
  -1  -5   7     1748.09     1778.08    110.10 o 
   0  -5   7     5459.61     4927.73    304.63 o 
   1  -5   7      134.30      113.82     27.11 o 
   2  -5   7     1156.20     1177.27    107.54 o 
   3  -5   7      987.31     1008.30     61.16 o 
   4  -5   7       78.01      147.25    111.59 o 
   5  -5   7        2.50       52.10     34.92 o 
   6  -5   7      104.52       97.12     85.72 o 
   7  -5   7        6.08        6.59      7.61 o 
   8  -5   7      649.06      538.23    108.93 o 
   9  -5   7      572.43      506.34     59.28 o 
 -11  -4   7      197.19      161.66     95.03 o 
 -10  -4   7       52.08      120.63    162.06 o 
  -9  -4   7      552.14      622.30    236.47 o 
  -8  -4   7      612.44      652.39     80.62 o 
  -7  -4   7      699.02      775.85    121.18 o 
  -6  -4   7       14.74       11.62     18.51 o 
  -5  -4   7       26.59       17.13      8.07 o 
  -4  -4   7      388.73      395.03    160.50 o 
  -3  -4   7     1363.22     1341.03    117.63 o 
  -2  -4   7      161.46      140.91     29.79 o 
  -1  -4   7     1771.82     1589.31     92.14 o 
   0  -4   7       65.82       50.12     11.90 o 
   1  -4   7     4057.20     4033.04    221.23 o 
   2  -4   7        8.08       25.73      9.95 o 
   3  -4   7      884.67      913.98     73.85 o 
   4  -4   7      149.13      148.11     30.94 o 
   5  -4   7      215.57      201.75     22.16 o 
   6  -4   7       96.11       70.74     37.81 o 
   7  -4   7      304.18      299.59     25.32 o 
   8  -4   7      257.47      195.92     87.87 o 
   9  -4   7      108.72       73.88     29.82 o 
 -11  -3   7      271.68      248.15     89.92 o 
 -10  -3   7        2.05       83.12    108.19 o 
  -9  -3   7      227.27      509.12    163.92 o 
  -8  -3   7      513.35      775.36    312.83 o 
  -7  -3   7       53.48       57.15    121.83 o 
  -6  -3   7      419.18      393.92     33.81 o 
  -5  -3   7      381.48      248.02    172.40 o 
  -4  -3   7      498.29      463.71     28.91 o 
  -3  -3   7      571.60      620.32     52.29 o 
  -2  -3   7      253.67      233.72     70.39 o 
   0  -3   7     2234.98     2102.62    115.46 o 
   1  -3   7       85.77       96.19     20.63 o 
   2  -3   7        4.98       22.57     19.79 o 
   3  -3   7      801.64      786.73     91.43 o 
   4  -3   7      187.95      161.19     22.99 o 
   5  -3   7       11.33       13.22      3.97 o 
   6  -3   7      114.07      108.11     60.84 o 
   7  -3   7      678.61      563.16     48.51 o 
   8  -3   7       11.99       12.84      6.38 o 
   9  -3   7      437.60      465.91    247.66 o 
 -11  -2   7      209.77      529.94    415.13 o 
 -10  -2   7      456.71      187.02    172.79 o 
  -9  -2   7      154.87      131.98     15.93 o 
  -8  -2   7       20.20       16.66     35.51 o 
  -7  -2   7      911.94      919.20    121.96 o 
  -6  -2   7      204.95      203.03     29.10 o 
  -5  -2   7     2297.30     2295.80    175.00 o 
  -4  -2   7     1094.38     1134.74     97.58 o 
  -3  -2   7     2081.55     1963.68    107.75 o 
  -2  -2   7      881.14      804.32     62.83 o 
  -1  -2   7     1698.61     1598.17    124.11 o 
   0  -2   7     2904.03     9328.42   3153.82 o 
   1  -2   7      388.33      944.52     75.33 o 
   2  -2   7       38.30       87.62     54.63 o 
   3  -2   7      439.09      373.79    107.47 o 
   4  -2   7     1764.50     1734.32    105.00 o 
   5  -2   7      107.31      114.72     14.23 o 
   6  -2   7     1279.39     1241.26    254.18 o 
   7  -2   7      276.48      260.75     16.90 o 
   8  -2   7      837.58      714.69    144.74 o 
   9  -2   7      474.30      469.03    249.28 o 
 -11  -1   7      135.05      328.62    275.09 o 
 -10  -1   7      176.82      293.57    146.69 o 
  -9  -1   7       45.35       35.46    177.21 o 
  -8  -1   7      780.51      628.22    153.22 o 
  -7  -1   7        0.36        6.23     43.00 o 
  -6  -1   7     3643.85     3309.29   1823.97 o 
  -5  -1   7      310.62      735.50    431.98 o 
  -4  -1   7     4816.94     4751.18   2638.60 o 
  -3  -1   7      580.60     2138.64    167.18 o 
  -2  -1   7     2055.90     5650.11    438.46 o 
  -1  -1   7      271.73      575.64     51.92 o 
   0  -1   7     1735.78     1706.81    133.68 o 
   1  -1   7      852.55      909.08     71.06 o 
   2  -1   7        9.99      159.07     54.18 o 
   3  -1   7      116.71      162.47     45.51 o 
   4  -1   7      246.72      241.86    129.14 o 
   5  -1   7      429.12      436.79     52.29 o 
   6  -1   7     1515.72     1531.03    314.46 o 
   7  -1   7      250.86      261.30     11.25 o 
   8  -1   7      744.49      785.57    105.11 o 
   9  -1   7      168.68      165.08     19.94 o 
 -11   0   7       33.08       49.20     95.18 o 
 -10   0   7       33.45       22.94     64.58 o 
  -9   0   7      367.96      372.06     88.53 o 
  -8   0   7      165.64      151.24     92.14 o 
  -7   0   7      284.64      316.30    349.96 o 
  -6   0   7      208.74      234.56     96.70 o 
  -5   0   7     1768.75     1660.84    158.71 o 
  -4   0   7      129.33      150.83     37.27 o 
  -3   0   7     1671.34     1653.37    144.87 o 
  -2   0   7     2090.20     1920.35    149.06 o 
  -1   0   7        6.00      199.32     61.18 o 
   0   0   7       14.61        9.82      5.68 o 
   1   0   7     2065.56     1890.33    165.84 o 
   2   0   7     1478.81     1434.91    163.89 o 
   3   0   7     2797.68     2707.69    231.22 o 
   4   0   7      603.50      690.16     84.88 o 
   5   0   7       66.52       83.65     47.71 o 
   6   0   7      312.13      323.50     98.00 o 
   7   0   7      881.93      841.49    138.58 o 
   8   0   7      102.17      112.16     89.12 o 
 -11   1   7      121.55      184.46     44.22 o 
 -10   1   7       58.18       75.85     62.40 o 
  -9   1   7       66.96        2.95     80.37 o 
  -8   1   7      279.20      296.67    112.42 o 
  -7   1   7      207.50      220.83    197.62 o 
  -6   1   7     1345.19     1519.66    124.39 o 
  -5   1   7        3.22       17.95     67.02 o 
  -4   1   7        5.06        9.88     11.68 o 
  -3   1   7      147.64      199.70    108.92 o 
  -2   1   7     1491.00     1341.73    117.88 o 
  -1   1   7      116.90      105.55     36.08 o 
   0   1   7     4777.60     5112.84    447.41 o 
   1   1   7        4.62       -0.46      4.47 o 
   2   1   7      581.38      569.97     49.98 o 
   3   1   7       82.65       70.53     56.31 o 
   4   1   7     1977.17     2095.51    353.12 o 
   5   1   7     1029.04     1061.65    308.56 o 
   6   1   7       47.31       73.20     12.96 o 
   7   1   7       83.14       67.89     47.21 o 
   8   1   7       64.09       29.83     29.53 o 
 -10   2   7       99.06       22.71     43.99 o 
  -9   2   7      219.75      227.90     95.99 o 
  -8   2   7      204.63      242.51     37.15 o 
  -7   2   7        3.61       55.66     36.77 o 
  -6   2   7      329.20      266.00    132.31 o 
  -5   2   7      835.00      801.76     89.20 o 
  -4   2   7       11.21       29.61    130.27 o 
  -3   2   7     1393.49     1564.44    335.23 o 
  -2   2   7      881.92      824.85    232.57 o 
  -1   2   7     3038.09     3188.00    364.50 o 
   0   2   7     1336.36     1565.10    134.44 o 
   1   2   7     1655.64     1802.68    154.36 o 
   3   2   7        4.70       68.54     11.31 o 
   4   2   7     1081.50     1216.69    353.51 o 
   5   2   7        5.02       -1.28      9.21 o 
   6   2   7      414.40      438.78     10.97 o 
   7   2   7      155.00      176.12    196.76 o 
   8   2   7       88.65       83.31     50.21 o 
 -10   3   7      336.26      276.10     44.52 o 
  -9   3   7      175.88      301.76    113.13 o 
  -8   3   7      222.57      206.24     62.90 o 
  -7   3   7      198.47      282.43    110.76 o 
  -6   3   7      580.77      597.66    144.46 o 
  -5   3   7     1256.87     1228.32    134.24 o 
  -4   3   7      286.23      288.21     92.00 o 
  -3   3   7       18.36       -2.03     83.12 o 
  -2   3   7      204.33      183.36    144.63 o 
  -1   3   7      195.90      220.39    130.89 o 
   0   3   7      940.03     1123.36    137.92 o 
   1   3   7       16.92       19.54      6.62 o 
   2   3   7      440.18      419.02     71.35 o 
   3   3   7      724.01      697.59    202.93 o 
   4   3   7        7.01       12.91      9.44 o 
   5   3   7       22.88       32.58     40.29 o 
   6   3   7      321.77      319.57     92.05 o 
   7   3   7      283.22      284.05    217.60 o 
  -9   4   7      271.74      176.86    100.96 o 
  -8   4   7      720.39      752.58    161.08 o 
  -7   4   7      186.02      204.52    163.98 o 
  -6   4   7       13.26       25.25     89.74 o 
  -5   4   7     1116.63     1036.15    184.95 o 
  -4   4   7     1643.50     1514.42    163.55 o 
  -3   4   7       10.37        9.97      6.65 o 
  -2   4   7      318.48      253.28    192.14 o 
  -1   4   7      143.78      170.86     41.90 o 
   0   4   7      663.09      625.87    100.49 o 
   1   4   7      102.56      189.78    104.12 o 
   2   4   7       55.18       39.79     33.60 o 
   3   4   7      278.66      277.90    119.30 o 
   4   4   7       53.37       32.45     39.41 o 
   5   4   7      164.74      166.06    111.75 o 
   6   4   7       74.06       64.11     62.33 o 
  -8   5   7        4.80       24.31     26.74 o 
  -7   5   7      511.01      489.24    107.36 o 
  -6   5   7      160.19      196.19     73.15 o 
  -5   5   7      166.87      230.74     57.80 o 
  -4   5   7      791.27      810.37     86.76 o 
  -3   5   7      319.21      358.71     85.69 o 
  -2   5   7      564.28      581.40    132.08 o 
  -1   5   7        1.84       15.26    192.95 o 
   0   5   7      621.00      459.75    175.89 o 
   1   5   7        9.03        8.86      7.04 o 
   2   5   7     1037.52     1030.11    121.73 o 
   3   5   7      230.50      247.27     12.81 o 
   4   5   7        5.96        7.87      9.65 o 
   5   5   7        0.07       -1.39      6.23 o 
  -7   6   7      383.99      273.49    149.50 o 
  -6   6   7       43.41        7.44     73.71 o 
  -5   6   7      536.74      518.90    136.79 o 
  -4   6   7      147.79      206.99     39.44 o 
  -3   6   7     1401.79     1327.39    181.02 o 
  -2   6   7      291.33      273.02     87.98 o 
  -1   6   7      492.88      493.89    115.37 o 
   0   6   7      464.45      461.93    291.24 o 
   1   6   7      676.53      595.80    139.01 o 
   2   6   7       63.80       86.84     58.32 o 
   3   6   7      364.44      351.90     67.20 o 
   4   6   7      201.95      202.50    129.19 o 
  -6   7   7      473.26      649.72     92.62 o 
  -5   7   7      331.20      335.78    169.61 o 
  -4   7   7      129.33       66.30     51.76 o 
  -3   7   7      144.89      104.74     82.00 o 
  -2   7   7       36.35       32.77     29.38 o 
  -1   7   7       75.19       88.46    100.40 o 
   0   7   7        3.44       10.35     13.47 o 
   1   7   7     1327.72     1290.91    656.06 o 
   2   7   7      552.75      638.33    479.94 o 
   3   7   7      104.15      115.29     62.91 o 
  -3   8   7        7.52       13.19      6.05 o 
  -2   8   7      180.22      108.72     44.55 o 
  -1   8   7        3.69       15.09      8.91 o 
   0   8   7        6.79       14.62      9.92 o 
  -4 -12   8       19.50       23.06     14.22 o 
  -3 -12   8       48.77       41.06     39.20 o 
  -2 -12   8       11.33        8.21      8.71 o 
  -1 -12   8      945.73      846.53    636.24 o 
   0 -12   8      378.16      417.52    313.89 o 
   1 -12   8       80.73       78.93     46.19 o 
   2 -12   8       14.14       12.59      9.13 o 
   3 -12   8      202.29      222.18     28.91 o 
  -6 -11   8        9.47        8.73      8.85 o 
  -5 -11   8        6.95        1.46      4.55 o 
  -4 -11   8       95.51      112.34    125.77 o 
  -3 -11   8      134.13      170.61    111.08 o 
  -2 -11   8      444.20      464.42    133.45 o 
  -1 -11   8        2.20       -4.13      7.36 o 
   0 -11   8      449.43      490.18    140.62 o 
   1 -11   8     1586.41     1576.51    451.14 o 
   2 -11   8      322.09      377.45     76.10 o 
   3 -11   8       89.87      106.47     83.16 o 
   4 -11   8      145.96      127.68     56.97 o 
   5 -11   8       79.42       52.05     19.04 o 
  -7 -10   8        0.82        8.39      7.12 o 
  -6 -10   8      286.81      342.43     65.00 o 
  -5 -10   8      119.83      130.09     82.29 o 
  -4 -10   8       76.49      110.76    129.04 o 
  -3 -10   8      218.34      219.13      8.69 o 
  -2 -10   8      822.46      812.86     95.32 o 
  -1 -10   8     1142.93     1130.75    132.17 o 
   0 -10   8      518.96      687.96     80.87 o 
   1 -10   8       43.67       43.22      6.88 o 
   2 -10   8       28.88       28.16      5.39 o 
   3 -10   8       28.38       44.50     36.65 o 
   4 -10   8      256.31      226.52     61.97 o 
   5 -10   8      228.98      271.50     37.39 o 
   6 -10   8       15.16       12.36      5.51 o 
  -8  -9   8        2.93        9.34      7.35 o 
  -7  -9   8      178.97      190.88    210.87 o 
  -6  -9   8       26.94       22.97     43.85 o 
  -5  -9   8     1093.70     1066.81    121.45 o 
  -4  -9   8      465.75      465.69     59.30 o 
  -3  -9   8      162.67      138.23    108.54 o 
  -2  -9   8       48.88       60.41     48.41 o 
  -1  -9   8       99.42       88.92     71.74 o 
   0  -9   8      226.67      270.20     75.54 o 
   1  -9   8       95.31      307.91     88.15 o 
   2  -9   8      236.33      282.71     85.91 o 
   3  -9   8     2082.24     1985.23    175.69 o 
   4  -9   8        4.64        6.08      5.54 o 
   5  -9   8      242.28      224.76     59.85 o 
   6  -9   8     1630.51     1712.92    227.35 o 
   7  -9   8        0.16        0.43      2.69 o 
  -9  -8   8      845.19      770.76    127.41 o 
  -8  -8   8     1265.95     1276.36    185.21 o 
  -7  -8   8      159.14      118.15     76.81 o 
  -6  -8   8      155.43      148.57    105.30 o 
  -5  -8   8        6.23       12.85    120.12 o 
  -4  -8   8      107.35       69.20     56.23 o 
  -3  -8   8       45.57       57.68     33.92 o 
  -2  -8   8       86.87      241.29     42.32 o 
  -1  -8   8       21.41       21.61      6.22 o 
   0  -8   8        2.59        5.17      2.54 o 
   1  -8   8      923.13      906.15    107.78 o 
   2  -8   8      199.73      189.54     73.51 o 
   3  -8   8     1359.47     1379.52    283.31 o 
   4  -8   8      304.56      294.52     89.60 o 
   5  -8   8     2755.85     2506.67    411.75 o 
   6  -8   8      242.39      256.47     74.87 o 
   7  -8   8      622.54      974.55    695.07 o 
  -9  -7   8       69.35      104.01     88.57 o 
  -8  -7   8       19.66        8.03     58.59 o 
  -7  -7   8     2262.55     2202.70    227.52 o 
  -6  -7   8       32.82      153.84    268.34 o 
  -5  -7   8      289.63      311.26    143.74 o 
  -4  -7   8       49.51       52.73     11.07 o 
  -3  -7   8      109.86       91.19     70.92 o 
  -2  -7   8      786.43      736.48     90.30 o 
  -1  -7   8     1215.15     1343.01    115.99 o 
   0  -7   8      359.96      437.52     38.26 o 
   1  -7   8      221.80      218.04    115.72 o 
   2  -7   8      767.17      755.54     89.86 o 
   3  -7   8     2200.92     1993.28    241.70 o 
   4  -7   8      784.76      761.66    156.52 o 
   5  -7   8       16.99       30.12      8.45 o 
   6  -7   8      807.80     1239.44    826.81 o 
   7  -7   8      508.74      715.04    516.63 o 
   8  -7   8      308.49      308.77     36.32 o 
 -10  -6   8       34.34      -63.08    124.18 o 
  -9  -6   8       31.07       43.68    131.57 o 
  -8  -6   8      302.61      331.28     41.80 o 
  -7  -6   8      359.34      362.00    135.14 o 
  -6  -6   8      216.52      357.57    144.99 o 
  -5  -6   8      128.92      144.13     26.62 o 
  -4  -6   8      571.12      620.89     76.30 o 
  -3  -6   8       50.42       35.64     20.20 o 
  -2  -6   8      752.72      693.79     59.81 o 
  -1  -6   8      714.44      695.32     56.23 o 
   0  -6   8     4955.77     4783.78    404.95 o 
   1  -6   8     1591.34     1446.11     87.36 o 
   2  -6   8       15.45       46.63     25.64 o 
   3  -6   8       21.06       23.71      3.33 o 
   4  -6   8     1140.61     1057.91    128.73 o 
   5  -6   8      216.20      634.65    284.26 o 
   6  -6   8        0.66       13.45      5.25 o 
   7  -6   8      441.39      468.44     94.87 o 
   8  -6   8        7.78        9.75      7.04 o 
 -10  -5   8      140.22      251.81    231.19 o 
  -9  -5   8      595.20      482.15    194.54 o 
  -8  -5   8       20.23        5.43     50.29 o 
  -7  -5   8      712.80      913.72    216.16 o 
  -6  -5   8      192.67      262.96    110.26 o 
  -5  -5   8       24.84       88.66    823.77 o 
  -4  -5   8      105.78       91.83     18.85 o 
  -3  -5   8      445.82      421.81    171.36 o 
  -2  -5   8      375.38      353.57    143.67 o 
  -1  -5   8       49.06      109.39     30.58 o 
   0  -5   8       79.36      104.15     31.77 o 
   1  -5   8     1576.56     1375.01    110.95 o 
   2  -5   8      517.39      478.03     29.23 o 
   3  -5   8      833.16      838.30     72.52 o 
   4  -5   8      182.13      363.11    244.97 o 
   5  -5   8      193.11      367.60    199.74 o 
   6  -5   8      162.45      192.85     16.69 o 
   7  -5   8      157.79       87.13     39.44 o 
   8  -5   8      410.50      374.64    198.46 o 
 -10  -4   8      108.88     -141.92    158.33 o 
  -9  -4   8      477.05      291.94    106.43 o 
  -8  -4   8     4081.39     3328.23    279.25 o 
  -7  -4   8      564.81      235.66    570.21 o 
  -6  -4   8       23.58       13.75    252.06 o 
  -5  -4   8        1.42        1.89    182.49 o 
  -4  -4   8      394.64      356.59    145.45 o 
  -3  -4   8        9.23        7.85      2.58 o 
  -2  -4   8      305.33      214.73     72.78 o 
  -1  -4   8      246.34      225.93     76.54 o 
   0  -4   8      121.93      113.73     27.28 o 
   1  -4   8      284.87      551.60     61.19 o 
   2  -4   8      927.97      912.26     73.76 o 
   3  -4   8     1776.40     1959.22   2053.74 o 
   4  -4   8      124.44      157.49     97.14 o 
   5  -4   8      184.78      194.43    107.51 o 
   6  -4   8        9.96       66.81     18.09 o 
   7  -4   8      457.68      389.40      7.90 o 
   8  -4   8       27.17       19.07     13.80 o 
 -10  -3   8        0.45     -165.39    185.98 o 
  -9  -3   8     1616.17     1152.56    507.46 o 
  -8  -3   8        6.82      652.20    275.17 o 
  -7  -3   8        3.23       24.00    560.47 o 
  -6  -3   8       32.44       25.76    110.80 o 
  -5  -3   8     1405.93     1196.30     80.85 o 
  -4  -3   8       81.64       66.33     19.33 o 
  -3  -3   8       53.15       70.59     17.77 o 
  -2  -3   8      284.19      303.26    103.21 o 
  -1  -3   8     2328.24     2123.05    185.97 o 
   0  -3   8      199.80      186.18     63.20 o 
   1  -3   8     2209.28     2587.80   2546.91 o 
   2  -3   8      814.20      780.09     89.20 o 
   3  -3   8      411.66      575.45     51.29 o 
   4  -3   8     1428.39     1294.03    154.18 o 
   5  -3   8      177.47      176.16     68.71 o 
   6  -3   8      360.11      274.08     82.85 o 
   7  -3   8      452.38      417.72     52.15 o 
   8  -3   8      362.23      383.26    202.17 o 
 -10  -2   8        2.09      -85.51    204.13 o 
  -9  -2   8      138.22      363.41    143.40 o 
  -8  -2   8      746.81     1089.47    368.50 o 
  -7  -2   8      221.73      385.22    110.73 o 
  -6  -2   8      461.80      558.07     54.81 o 
  -5  -2   8       21.14       14.51      3.89 o 
  -4  -2   8     2734.44     2333.83    188.31 o 
  -3  -2   8      171.71      171.94     58.30 o 
  -2  -2   8      627.86      824.77     72.55 o 
  -1  -2   8        0.30      377.58    128.55 o 
   0  -2   8     1163.68     4278.23    376.14 o 
   1  -2   8      674.41     1658.94    190.66 o 
   2  -2   8      775.05      791.71     90.83 o 
   3  -2   8      171.95      134.01     26.17 o 
   4  -2   8      183.92      167.87      6.02 o 
   5  -2   8     1178.31     1240.19    254.69 o 
   6  -2   8     1263.43     1129.90     93.56 o 
   7  -2   8      514.36      413.23     83.84 o 
   8  -2   8      247.75      218.88     92.11 o 
 -10  -1   8      244.99      568.96    248.61 o 
  -9  -1   8       64.02      178.09    186.08 o 
  -8  -1   8        4.41       11.07     37.78 o 
  -7  -1   8      379.76      411.96     68.27 o 
  -6  -1   8       77.48      144.84    108.92 o 
  -5  -1   8     1891.29     1874.31    898.86 o 
  -4  -1   8        1.12      -11.23    141.12 o 
  -3  -1   8      387.19      863.56     99.97 o 
  -2  -1   8        0.15        4.17      3.94 o 
  -1  -1   8      698.19      676.57     59.79 o 
   0  -1   8      421.99      366.05    148.80 o 
   1  -1   8      608.40      495.47    201.25 o 
   2  -1   8     1668.74     1876.86    160.53 o 
   3  -1   8      530.34      480.25     59.36 o 
   4  -1   8      527.00      454.27     77.01 o 
   5  -1   8       54.96       47.81     28.01 o 
   6  -1   8     1692.71     1658.45    136.64 o 
   7  -1   8      466.37      597.46    121.10 o 
   8  -1   8      656.83      670.94    356.37 o 
 -10   0   8        5.14        9.70     83.93 o 
  -9   0   8      219.66      216.63     12.48 o 
  -8   0   8      550.49      631.17    164.94 o 
  -7   0   8       34.54       36.40     96.75 o 
  -6   0   8     2015.88     1688.64    192.69 o 
  -5   0   8      980.26     1100.17     92.28 o 
  -4   0   8       11.71        7.92    120.29 o 
  -3   0   8      198.34      289.91    117.81 o 
  -2   0   8      775.79      719.34     83.56 o 
  -1   0   8      378.00      476.03    193.36 o 
   0   0   8      630.89      516.86    102.34 o 
   1   0   8        2.22        9.39      4.07 o 
   2   0   8     3249.25     3243.77     23.39 o 
   3   0   8       11.13       13.09      9.97 o 
   4   0   8     1103.52     1017.39    175.35 o 
   5   0   8      769.86      740.41     93.60 o 
   6   0   8      419.47      393.58     10.43 o 
   7   0   8       46.46       42.97     49.31 o 
   8   0   8      542.74      593.20     98.48 o 
 -10   1   8      204.53      205.18    120.19 o 
  -9   1   8       36.41       41.58     92.19 o 
  -8   1   8      281.26      304.98     37.86 o 
  -7   1   8      103.73      127.35     91.90 o 
  -6   1   8      145.83      207.21    197.81 o 
  -5   1   8      159.12      164.55     96.46 o 
  -4   1   8       13.32       12.38    260.83 o 
  -3   1   8      264.60      239.49     47.39 o 
  -2   1   8       47.62       53.25     15.49 o 
  -1   1   8      920.63     1229.61    105.42 o 
   0   1   8      287.86      310.59     62.19 o 
   1   1   8      907.20      962.68    117.96 o 
   2   1   8        8.60       11.77      7.76 o 
   3   1   8      660.29      758.72    131.19 o 
   4   1   8      295.55      316.18     92.30 o 
   5   1   8      553.42      550.93     65.54 o 
   6   1   8       38.30       32.04     22.41 o 
   7   1   8      338.34      333.75    251.09 o 
 -10   2   8        3.32      148.11    104.55 o 
  -9   2   8        6.85      -19.82    151.70 o 
  -8   2   8       47.16       27.44    150.04 o 
  -7   2   8      105.41      118.56     74.94 o 
  -6   2   8      940.15      561.18    232.24 o 
  -5   2   8      472.33      427.79     53.36 o 
  -4   2   8       90.73      131.20     50.26 o 
  -3   2   8       87.20       79.85     55.56 o 
  -2   2   8      438.48      447.01    156.54 o 
  -1   2   8       16.68       23.94     21.75 o 
   0   2   8     2214.31     2479.08    302.72 o 
   1   2   8      491.40      537.71     92.22 o 
   2   2   8     1623.87     2056.53    354.00 o 
   3   2   8      271.56      257.61     75.39 o 
   4   2   8      232.00      257.37    110.47 o 
   5   2   8      159.76      147.33    168.41 o 
   6   2   8      647.29      697.15    131.56 o 
   7   2   8       38.57       37.07     27.97 o 
  -9   3   8      555.45      414.62    227.20 o 
  -8   3   8      209.40       17.71    190.06 o 
  -7   3   8     1193.69     1366.14    241.68 o 
  -6   3   8       69.63      126.37    126.43 o 
  -5   3   8     1162.32      932.64    176.24 o 
  -4   3   8      723.58      677.59     78.61 o 
  -3   3   8        8.53       19.25    285.48 o 
  -2   3   8       22.40       86.96    387.90 o 
  -1   3   8     1986.94     2159.89    365.34 o 
   0   3   8      657.57      666.83    115.22 o 
   1   3   8     1174.87     1273.51    370.01 o 
   2   3   8       78.16      105.93     85.90 o 
   3   3   8      429.10      561.31     66.87 o 
   4   3   8       61.92       70.11     82.55 o 
   5   3   8      185.89      169.93    191.77 o 
   6   3   8      117.53      114.14     73.99 o 
  -9   4   8       96.29       78.41     38.33 o 
  -8   4   8      193.95      157.22    112.19 o 
  -7   4   8      494.25      374.29     97.06 o 
  -6   4   8      467.62      570.03    113.47 o 
  -5   4   8      371.33      365.78     31.25 o 
  -4   4   8       30.21       24.25     21.16 o 
  -3   4   8      386.10      359.17     96.30 o 
  -2   4   8     1347.57     1291.77    288.70 o 
  -1   4   8      210.69       -3.86    263.80 o 
   0   4   8      835.54      900.25    104.73 o 
   1   4   8      190.87      238.45    102.47 o 
   2   4   8       10.02       16.47      7.76 o 
   3   4   8       11.25       -3.73     10.13 o 
   4   4   8      409.59      439.27     84.07 o 
   5   4   8      207.76      207.25    125.41 o 
  -8   5   8       24.97       71.03     93.91 o 
  -7   5   8        5.11       47.16     68.09 o 
  -6   5   8       12.02      260.59    123.98 o 
  -5   5   8      175.95      194.24    103.29 o 
  -4   5   8       80.18       70.94     48.71 o 
  -3   5   8      244.69      265.96     64.60 o 
  -2   5   8      245.74      165.11     82.56 o 
  -1   5   8      335.63      310.42     41.07 o 
   0   5   8       74.39       49.56     59.72 o 
   1   5   8     1401.42     1334.09    310.17 o 
   2   5   8       10.05        6.97      7.83 o 
   4   5   8       52.75       67.17     66.54 o 
  -6   6   8        1.75       23.51     62.77 o 
  -5   6   8       62.26       75.02     56.04 o 
  -4   6   8        9.85        5.45      8.24 o 
  -3   6   8       30.32       38.27     21.22 o 
  -2   6   8     1043.93      977.25    279.83 o 
  -1   6   8       50.99       25.42     21.41 o 
   0   6   8      232.29      203.28    224.10 o 
   1   6   8      203.10      144.76    161.02 o 
   2   6   8      638.83      681.63    512.40 o 
   3   6   8       99.79       87.47     50.24 o 
  -4   7   8       11.41      -11.96     24.31 o 
  -3   7   8      270.78      246.22     36.61 o 
  -2   7   8       42.94       27.42     20.02 o 
  -1   7   8      381.87      450.84    339.06 o 
   0   7   8       64.74       39.98     24.49 o 
  -3 -12   9        1.29       -1.07      5.72 o 
  -2 -12   9      659.49      652.88    491.30 o 
  -1 -12   9      120.92       98.56     63.83 o 
   0 -12   9      284.88      304.78    229.49 o 
   1 -12   9      132.99       94.37     61.62 o 
   2 -12   9      123.51      107.29     64.19 o 
  -5 -11   9       29.23       30.91     29.72 o 
  -4 -11   9        3.11        5.33      6.80 o 
  -3 -11   9      780.53      730.66    137.87 o 
  -2 -11   9       37.38       29.38     22.70 o 
  -1 -11   9      507.46      492.80    141.47 o 
   0 -11   9      145.98      141.40     89.38 o 
   1 -11   9        2.20        7.35      6.64 o 
   2 -11   9      214.37      214.94    143.60 o 
   3 -11   9       79.62      104.25     45.27 o 
   4 -11   9      201.29      169.33     27.40 o 
  -7 -10   9        9.60       15.93     10.79 o 
  -6 -10   9      350.76      374.87    281.84 o 
  -5 -10   9       75.74       91.41     89.14 o 
  -4 -10   9      239.96      230.30     66.92 o 
  -3 -10   9      720.65      687.22    160.18 o 
  -2 -10   9     1278.63     1164.58    270.86 o 
  -1 -10   9        7.58       14.77      6.81 o 
   0 -10   9       84.31       85.65     24.63 o 
   1 -10   9        5.74       11.45      9.61 o 
   2 -10   9       75.50       59.48     47.72 o 
   3 -10   9       71.99       65.19     31.09 o 
   4 -10   9      611.59      720.16     95.57 o 
   5 -10   9       38.70       25.35     17.42 o 
  -8  -9   9      473.82      461.76     76.84 o 
  -7  -9   9       67.32       85.41     73.67 o 
  -6  -9   9      262.54      337.25     92.91 o 
  -5  -9   9      105.84      208.74    442.08 o 
  -4  -9   9      473.25      475.53     60.23 o 
  -3  -9   9      476.76      479.09     60.77 o 
  -2  -9   9     1488.91     1495.86    187.85 o 
  -1  -9   9       45.84       49.95     17.26 o 
   0  -9   9      609.63      676.35     85.32 o 
   1  -9   9      986.27     1058.57     93.82 o 
   2  -9   9       43.40       31.27      6.72 o 
   3  -9   9     1163.67     1099.60    179.19 o 
   4  -9   9       83.21       93.07     42.82 o 
   5  -9   9      756.38      784.85    104.58 o 
   6  -9   9       87.31       99.74     43.91 o 
  -8  -8   9        0.23        8.76    113.78 o 
  -7  -8   9      339.29      315.05    161.65 o 
  -6  -8   9        5.95        6.55      8.29 o 
  -5  -8   9      905.53     1092.29    137.46 o 
  -3  -8   9     1272.69     1188.78    345.73 o 
  -2  -8   9      154.81      121.14     66.92 o 
  -1  -8   9      243.75      247.22    135.43 o 
   0  -8   9      377.85      365.93     44.62 o 
   1  -8   9       12.81       10.04      5.99 o 
   2  -8   9       13.67       12.23      7.29 o 
   3  -8   9       68.04       73.26     16.52 o 
   4  -8   9      313.71      337.14     28.27 o 
   5  -8   9       76.57       65.53     31.91 o 
   6  -8   9      681.09      723.60     96.41 o 
   7  -8   9       55.36      102.28     83.53 o 
  -9  -7   9       26.84      231.58    256.38 o 
  -8  -7   9       54.14       93.32    133.11 o 
  -7  -7   9      276.54      397.20    113.40 o 
  -6  -7   9      578.17      596.33     87.19 o 
  -5  -7   9       30.08       37.63     31.62 o 
  -4  -7   9       53.64       34.33     20.39 o 
  -3  -7   9      948.43     1024.88    172.94 o 
  -2  -7   9     1640.98     1705.91    287.39 o 
  -1  -7   9      432.74      353.39     42.12 o 
   0  -7   9        6.80        6.76      2.39 o 
   1  -7   9     1158.27     1213.39    144.47 o 
   2  -7   9      381.02      393.46     47.92 o 
   3  -7   9      248.40      219.40    120.97 o 
   4  -7   9     1282.74     1467.65    130.11 o 
   5  -7   9      552.30      568.43     93.61 o 
   6  -7   9      216.37      322.90    161.61 o 
   7  -7   9      651.09      899.87    624.53 o 
  -9  -6   9      114.12      413.99    373.96 o 
  -8  -6   9        0.26       11.01    278.34 o 
  -7  -6   9       42.29       80.96    284.52 o 
  -6  -6   9      701.59      779.07    218.96 o 
  -5  -6   9      276.00      323.83    253.84 o 
  -4  -6   9       81.17       87.98      4.45 o 
  -3  -6   9     1066.83      916.46    112.21 o 
  -2  -6   9      518.93      508.84     62.65 o 
  -1  -6   9      808.65      839.36     72.53 o 
   0  -6   9     2389.58     2315.73    199.57 o 
   1  -6   9      706.80      663.78     58.16 o 
   2  -6   9      185.72      176.82     52.55 o 
   3  -6   9     2888.20     2757.93    462.81 o 
   4  -6   9      434.56      455.01     93.60 o 
   5  -6   9      710.01      646.45     75.81 o 
   6  -6   9      681.95      726.13    763.35 o 
   7  -6   9      144.83      122.82     54.00 o 
 -10  -5   9      238.07      291.65    177.53 o 
  -9  -5   9       14.47     4281.62   4053.51 o 
  -8  -5   9      937.73     1062.22    205.08 o 
  -7  -5   9      124.38      137.65     62.63 o 
  -6  -5   9      341.63      336.10     89.77 o 
  -5  -5   9       22.08       17.46      4.46 o 
  -4  -5   9      167.51      207.07    156.44 o 
  -3  -5   9      901.74      935.78     80.33 o 
  -2  -5   9     2126.21     1978.23    168.83 o 
  -1  -5   9       60.24       63.97     18.29 o 
   0  -5   9      385.08      344.70     27.79 o 
   1  -5   9      275.42      258.27    138.09 o 
   2  -5   9     2571.14     2668.14    107.39 o 
   3  -5   9      437.32      492.72     59.75 o 
   4  -5   9      434.32      778.59    512.10 o 
   5  -5   9        7.11       13.55     11.38 o 
   6  -5   9       27.95       22.24     18.59 o 
   7  -5   9      230.37      253.82     34.10 o 
   8  -5   9        6.79        8.62      5.32 o 
 -10  -4   9        0.13       89.06    163.33 o 
  -9  -4   9     1179.09     1430.56    511.87 o 
  -8  -4   9       87.38      493.14    289.69 o 
  -7  -4   9      233.19      193.94    140.61 o 
  -6  -4   9        0.02       -3.64    580.48 o 
  -5  -4   9     1210.63     1083.93    181.31 o 
  -4  -4   9        5.25        1.32      3.82 o 
  -3  -4   9      469.54      480.23     29.20 o 
  -2  -4   9      358.92      292.41     58.03 o 
  -1  -4   9     1471.44     1238.69    105.96 o 
   0  -4   9     1680.59     1642.54    140.37 o 
   1  -4   9      199.41      224.56     31.88 o 
   2  -4   9        7.74       17.81     11.55 o 
   3  -4   9       81.69      132.09     79.72 o 
   4  -4   9      276.91      400.51    264.18 o 
   5  -4   9      103.36      134.15     32.27 o 
   6  -4   9      911.37      917.63    150.34 o 
   7  -4   9       43.98       37.44     29.40 o 
   8  -4   9        7.62        4.10      3.12 o 
 -10  -3   9      603.65      854.11    686.76 o 
  -9  -3   9       37.19      312.64    330.52 o 
  -8  -3   9     1250.22      828.41    321.76 o 
  -7  -3   9        4.14       -2.33     29.47 o 
  -6  -3   9     1700.42     1849.58    292.93 o 
  -5  -3   9       98.75      131.44     68.62 o 
  -4  -3   9     1068.92     1159.34    205.16 o 
  -3  -3   9      673.68      706.62     60.63 o 
  -2  -3   9      332.16      257.13    104.50 o 
  -1  -3   9       79.09       67.95     34.40 o 
   0  -3   9      878.10     2595.86    222.95 o 
   1  -3   9        8.71       95.88     36.11 o 
   2  -3   9      133.47      458.40    208.59 o 
   3  -3   9     1087.19     1106.06    131.82 o 
   4  -3   9      213.55      213.73    118.74 o 
   5  -3   9        2.05        1.65      3.78 o 
   6  -3   9      987.94      840.07    138.06 o 
   7  -3   9      984.00      854.93    113.89 o 
   8  -3   9       29.82       13.98      7.51 o 
 -10  -2   9      818.04      953.25    754.23 o 
  -9  -2   9     1284.53     2427.36   2695.05 o 
  -8  -2   9       74.36      222.13    314.62 o 
  -7  -2   9      285.01      435.01    474.76 o 
  -6  -2   9       15.16       35.86     72.91 o 
  -5  -2   9      867.68     1406.63    565.43 o 
  -4  -2   9      258.91      482.97    169.11 o 
  -3  -2   9     1113.77     3287.15    281.46 o 
  -2  -2   9       31.91      152.81     45.14 o 
  -1  -2   9     1242.99     3384.68    290.45 o 
   0  -2   9      784.04     2171.74    187.12 o 
   1  -2   9     5031.16     4899.22   3699.21 o 
   2  -2   9      566.04      525.10     64.79 o 
   4  -2   9      824.57      892.04    183.53 o 
   5  -2   9      640.16      523.13     48.12 o 
   6  -2   9      533.28      511.88     84.24 o 
   7  -2   9      333.50      385.97     51.52 o 
 -10  -1   9      514.21      647.63    529.98 o 
  -9  -1   9        0.55     -146.80    205.11 o 
  -8  -1   9        4.49        1.99    174.24 o 
  -7  -1   9       65.91       30.11    185.18 o 
  -6  -1   9      593.21      599.20    193.89 o 
  -5  -1   9       33.67       34.61    117.11 o 
  -4  -1   9      530.63      463.80    123.61 o 
  -3  -1   9       53.09       42.03     12.21 o 
  -2  -1   9     2404.05     2253.92    192.33 o 
  -1  -1   9     1038.04     1020.60     88.61 o 
   0  -1   9     2547.40     2465.23    211.79 o 
   2  -1   9     1743.03     1619.53    272.88 o 
   3  -1   9      101.82       92.78     56.38 o 
   4  -1   9      232.53      207.20    162.56 o 
   5  -1   9      178.03      231.74      9.68 o 
   6  -1   9       13.53       16.41     11.89 o 
   7  -1   9     1007.79      925.29    695.39 o 
 -10   0   9      244.50      460.15    401.16 o 
  -9   0   9       16.17        1.98    174.24 o 
  -8   0   9       44.70      -30.61    237.39 o 
  -7   0   9      435.83      562.14    216.19 o 
  -6   0   9        6.76        4.93     77.84 o 
  -5   0   9      791.99      744.58     93.66 o 
  -4   0   9        8.54        2.26     86.52 o 
  -3   0   9     1477.03     1361.53    167.27 o 
  -2   0   9      242.91      164.76    124.55 o 
  -1   0   9      187.00      137.62    104.10 o 
   0   0   9       20.44       24.52     20.70 o 
   1   0   9      467.11      463.83     78.63 o 
   2   0   9       78.17      121.88     70.20 o 
   3   0   9      183.48      231.45    181.70 o 
   4   0   9      250.12      268.55    115.20 o 
   5   0   9      411.62      367.48     30.32 o 
   6   0   9      168.87      170.73    192.89 o 
   7   0   9      256.20      249.68    192.48 o 
 -10   1   9        5.33      -68.55    198.73 o 
  -9   1   9      113.04       -4.32    129.38 o 
  -8   1   9      528.21      511.86    229.18 o 
  -7   1   9      111.20       98.95    135.96 o 
  -6   1   9     1503.96     1512.88    171.64 o 
  -5   1   9       17.31        9.44     49.85 o 
  -4   1   9      214.26      158.43     97.27 o 
  -3   1   9        0.03       -1.42    143.03 o 
  -2   1   9      779.12      772.71    130.48 o 
  -1   1   9      317.11      310.70     52.93 o 
   0   1   9      212.14      210.55      8.50 o 
   1   1   9      354.88      352.46     61.35 o 
   2   1   9      430.83      453.86    132.22 o 
   3   1   9      234.07      312.67    134.26 o 
   4   1   9     1376.02     1333.07    156.60 o 
   5   1   9      359.50      356.64    102.54 o 
   6   1   9      580.18      662.91    498.32 o 
  -9   2   9      448.23      246.34    155.37 o 
  -8   2   9       10.40        4.98     95.48 o 
  -7   2   9     4541.21     4102.21    873.70 o 
  -6   2   9      268.38      320.88     45.82 o 
  -5   2   9       52.76       75.12     81.15 o 
  -4   2   9      126.58       81.52     54.68 o 
  -3   2   9       74.09      174.65    250.28 o 
  -2   2   9        9.55        6.43     71.16 o 
  -1   2   9      346.76      328.02     56.98 o 
   0   2   9        8.04        1.99      5.14 o 
   1   2   9     1514.94     1715.59    498.34 o 
   2   2   9       72.56       92.85     32.68 o 
   3   2   9     2106.12     2457.11    286.21 o 
   4   2   9       21.82       11.71     12.00 o 
   5   2   9      697.27      677.26    128.07 o 
   6   2   9       41.63       29.66     17.96 o 
  -8   3   9      445.22      506.29    278.44 o 
  -7   3   9       70.96      127.78     69.05 o 
  -6   3   9      545.87      902.55    178.89 o 
  -5   3   9      725.48      641.34     62.59 o 
  -4   3   9      211.20      210.51     84.17 o 
  -3   3   9       12.74       31.35     65.03 o 
  -2   3   9      479.79      285.41    136.02 o 
  -1   3   9       94.74       74.55     25.23 o 
   0   3   9      919.94      921.18    116.43 o 
   1   3   9      413.71      490.46     58.43 o 
   2   3   9      240.46      258.77     35.43 o 
   3   3   9        6.91        8.13      8.71 o 
   4   3   9      902.54     1013.25    191.31 o 
   5   3   9        0.63        3.22      5.53 o 
  -8   4   9      130.27      201.07     60.80 o 
  -7   4   9      401.08      418.50    234.27 o 
  -6   4   9       28.95      -43.32    136.81 o 
  -5   4   9      307.50      248.48    328.38 o 
  -4   4   9       50.65       53.31     95.91 o 
  -3   4   9      944.52      824.32    124.01 o 
  -2   4   9      438.05      515.92    396.92 o 
  -1   4   9      751.98      677.80    133.55 o 
   0   4   9       16.79       59.23    253.15 o 
   1   4   9      759.35      803.46    187.13 o 
   2   4   9      218.88      199.60    130.20 o 
   3   4   9      212.15      127.55    147.00 o 
   4   4   9       98.86       82.76     49.95 o 
  -6   5   9      223.27      225.62    129.83 o 
  -5   5   9       43.22      -11.05    116.75 o 
  -4   5   9        3.71       16.77     29.78 o 
  -3   5   9      435.30      428.23     79.68 o 
  -2   5   9     1054.28     1052.94    235.67 o 
  -1   5   9      246.93      270.42     85.03 o 
   0   5   9      394.55      408.22     77.42 o 
   1   5   9       14.47        4.06      7.87 o 
   2   5   9        5.68        3.82      6.23 o 
   3   5   9       24.74       18.15     11.43 o 
  -4   6   9      280.74      349.25     61.27 o 
  -3   6   9      330.60      227.58    114.22 o 
  -2   6   9       19.28        6.78      7.46 o 
  -1   6   9      282.63      299.89    226.29 o 
   0   6   9       82.26       66.31     38.64 o 
  -2 -12  10       44.76       43.80     26.76 o 
  -1 -12  10       10.74       45.60     26.81 o 
   0 -12  10       20.57       21.69     14.82 o 
   1 -12  10      489.83      507.15     84.22 o 
  -5 -11  10      409.50      510.68     85.02 o 
  -4 -11  10      114.26       76.71     42.88 o 
  -3 -11  10       26.91       15.86     16.20 o 
  -2 -11  10      629.65      671.46    126.65 o 
  -1 -11  10        0.93        9.19     11.80 o 
   0 -11  10       32.32       19.73     27.21 o 
   1 -11  10       34.12       43.98     49.94 o 
   2 -11  10      740.05      813.05    611.24 o 
   3 -11  10       20.07       22.74     14.51 o 
  -6 -10  10       31.35       31.21     30.36 o 
  -5 -10  10      207.84      215.19    204.01 o 
  -4 -10  10      229.68      243.94     70.26 o 
  -3 -10  10        6.54       13.63     10.84 o 
  -2 -10  10      124.49      118.59    135.55 o 
  -1 -10  10      347.03      353.80      9.68 o 
   0 -10  10       52.58       54.64     64.04 o 
   1 -10  10      660.73      659.81    189.08 o 
   2 -10  10      140.83      143.20     63.93 o 
   3 -10  10      878.40      858.81    113.99 o 
   4 -10  10       15.20       13.85      9.76 o 
  -7  -9  10      130.68       90.24     87.56 o 
  -6  -9  10        0.60       -1.19     27.88 o 
  -5  -9  10      110.55      105.32     66.61 o 
  -4  -9  10      805.73      640.92    150.09 o 
  -3  -9  10      349.84      366.52     45.95 o 
  -2  -9  10       56.90       54.24     17.91 o 
  -1  -9  10      790.17      729.69     86.83 o 
   0  -9  10       99.22       88.91      5.66 o 
   1  -9  10      457.78      436.89     51.73 o 
   2  -9  10      155.64      170.63     18.36 o 
   3  -9  10       13.71       12.60      6.67 o 
   4  -9  10      246.74      274.90     37.02 o 
   5  -9  10      162.62      186.00     72.88 o 
  -8  -8  10      241.28      351.58    179.93 o 
  -7  -8  10      163.91      182.00    163.58 o 
  -6  -8  10       47.80       28.17     20.38 o 
  -5  -8  10       35.57       35.12     10.15 o 
  -4  -8  10     1986.93     1980.04    230.58 o 
  -3  -8  10     1107.59     1098.37    138.16 o 
  -2  -8  10      745.58      678.65    197.56 o 
  -1  -8  10        4.57       19.64     15.96 o 
   0  -8  10       25.82       15.65     13.89 o 
   1  -8  10        2.61       16.67      5.94 o 
   2  -8  10      414.40      402.29     33.55 o 
   3  -8  10      197.32      203.88     21.53 o 
   4  -8  10      230.97      222.46     60.29 o 
   5  -8  10      723.19      719.21     95.78 o 
   6  -8  10       45.91       54.44     27.66 o 
  -9  -7  10       15.29      331.30    205.10 o 
  -8  -7  10        0.50        9.59    137.87 o 
  -7  -7  10      180.94      264.86    164.46 o 
  -6  -7  10      138.58      106.13    552.07 o 
  -5  -7  10      356.24      367.25    157.35 o 
  -4  -7  10      213.52      228.28    179.46 o 
  -3  -7  10      775.59      763.93    222.02 o 
  -2  -7  10       13.97       50.18     28.64 o 
  -1  -7  10     1227.43     1238.54    213.23 o 
   0  -7  10      641.05      609.40     74.13 o 
   1  -7  10      125.33      122.36     68.37 o 
   2  -7  10       36.15       24.01     13.97 o 
   3  -7  10      136.12      134.84     32.54 o 
   4  -7  10      831.12      815.44    134.57 o 
   5  -7  10       66.87       78.15     79.50 o 
   6  -7  10      140.11      156.81    107.06 o 
  -9  -6  10      115.39      380.30    386.28 o 
  -8  -6  10       37.05       35.52    111.76 o 
  -7  -6  10      379.77      369.90    155.68 o 
  -6  -6  10        7.36       20.33    430.54 o 
  -4  -6  10      320.02      235.60    129.46 o 
  -3  -6  10       13.97       28.83     16.51 o 
  -2  -6  10        9.70       17.32      6.46 o 
  -1  -6  10      340.47      306.08     52.03 o 
   0  -6  10      110.42      109.51      4.01 o 
   1  -6  10     1302.93     1273.06    154.89 o 
   2  -6  10      110.26      106.51     60.27 o 
   3  -6  10        6.08        8.56      3.70 o 
   4  -6  10        1.93        5.88      5.80 o 
   5  -6  10      509.27      699.33    534.52 o 
   6  -6  10       76.12       58.70     47.43 o 
   7  -6  10       64.35       78.40     31.14 o 
  -9  -5  10       39.36      237.24    312.83 o 
  -8  -5  10       20.69     -559.28    372.86 o 
  -7  -5  10      718.02      659.92    131.35 o 
  -6  -5  10       56.40       69.54    435.78 o 
  -5  -5  10       39.71       44.53     36.40 o 
  -4  -5  10       45.13       62.22     37.19 o 
  -3  -5  10      553.85      602.30    101.64 o 
  -2  -5  10     2309.26     1985.71    334.33 o 
  -1  -5  10      523.95      550.98     93.13 o 
   0  -5  10     1940.32     1793.53    302.02 o 
   1  -5  10      197.81      207.13      6.46 o 
   2  -5  10      689.94      583.94     71.20 o 
   3  -5  10      734.10     1232.18    852.74 o 
   4  -5  10      446.96      488.12     57.58 o 
   5  -5  10      532.12      526.16     86.71 o 
   6  -5  10      557.23      480.43     64.31 o 
   7  -5  10      210.52      228.05     27.32 o 
  -9  -4  10       37.85      447.83    356.56 o 
  -8  -4  10     1479.80     1420.37    610.07 o 
  -7  -4  10       80.98      200.77    324.04 o 
  -6  -4  10     1039.39      972.67    249.47 o 
  -5  -4  10       58.21       74.79    202.29 o 
  -4  -4  10      982.34     1004.78    169.96 o 
  -3  -4  10       59.61       48.56      9.80 o 
  -2  -4  10     1801.15     1884.82    229.96 o 
  -1  -4  10     2935.92     2773.66     30.13 o 
   0  -4  10        3.89        5.19      4.34 o 
   1  -4  10      491.45     1558.37    264.72 o 
   2  -4  10      915.40      962.09   1021.94 o 
   3  -4  10      969.48     1477.04   1091.59 o 
   4  -4  10     1010.65      910.78     81.21 o 
   5  -4  10      640.75      616.96    102.25 o 
   6  -4  10      451.24      413.84     55.40 o 
   7  -4  10      392.36      400.64    212.98 o 
 -10  -3  10       82.73      174.97    182.13 o 
  -9  -3  10      630.95     1408.31    529.15 o 
  -8  -3  10       63.28       72.88    305.54 o 
  -7  -3  10      336.50      334.67    340.38 o 
  -6  -3  10      375.04      531.06    420.03 o 
  -5  -3  10      736.91      686.55    236.26 o 
  -4  -3  10      129.31      128.47      7.49 o 
  -3  -3  10      141.06      136.97      4.88 o 
  -2  -3  10       48.32      181.85    141.92 o 
  -1  -3  10     1266.63     3457.32     41.02 o 
   0  -3  10      173.01      659.40    105.93 o 
   1  -3  10      956.59     2914.90    491.68 o 
   2  -3  10       69.90       54.40     30.87 o 
   3  -3  10      146.65      122.88     98.78 o 
   4  -3  10      295.18      334.45    101.16 o 
   5  -3  10      343.95      286.36      9.61 o 
   6  -3  10      390.06      405.58     54.43 o 
   7  -3  10       22.96       27.94     10.90 o 
 -10  -2  10      981.58      416.50    233.25 o 
  -9  -2  10      204.87      429.22    323.16 o 
  -8  -2  10        9.41      197.28    340.46 o 
  -7  -2  10       74.78      633.78    393.58 o 
  -6  -2  10       11.49       10.82     35.76 o 
  -5  -2  10      128.60      319.04     67.19 o 
  -4  -2  10      337.31      281.58     48.19 o 
  -3  -2  10       79.04      655.10    111.82 o 
  -2  -2  10     1570.75     4258.48     41.05 o 
  -1  -2  10        6.32        3.77      4.45 o 
   0  -2  10     1724.42     1666.64    280.76 o 
   1  -2  10       35.58       54.78     15.50 o 
   2  -2  10      105.68       75.13     44.68 o 
   3  -2  10       28.13       26.20     24.33 o 
   4  -2  10       28.16       24.83      5.23 o 
   5  -2  10      430.39      410.65      9.79 o 
   6  -2  10       84.69       84.18     95.66 o 
   7  -2  10      357.13      366.48     43.22 o 
  -9  -1  10       12.83      785.96    417.35 o 
  -8  -1  10      219.03      176.95    374.12 o 
  -7  -1  10       77.02      100.12    299.22 o 
  -6  -1  10       43.73       93.06     54.91 o 
  -5  -1  10      798.27      690.69    147.95 o 
  -4  -1  10        0.07        1.13     43.20 o 
  -3  -1  10      523.59      469.09     79.34 o 
  -2  -1  10      348.18      321.38     54.58 o 
  -1  -1  10     1277.37     1150.03    194.29 o 
   1  -1  10      324.09      335.68     58.25 o 
   2  -1  10        1.32        5.08      5.19 o 
   3  -1  10       75.75       74.98     27.05 o 
   4  -1  10        5.79        4.35      9.24 o 
   5  -1  10     1063.44     1090.39    312.21 o 
   6  -1  10      511.92      483.52    363.55 o 
  -9   0  10      345.87      345.51    326.08 o 
  -8   0  10      523.65      357.37    321.95 o 
  -7   0  10      581.86      581.70    131.16 o 
  -6   0  10        3.37        1.81    231.27 o 
  -5   0  10       47.86       18.32    220.70 o 
  -4   0  10      631.33      817.58    256.06 o 
  -3   0  10       57.34       72.08     41.16 o 
  -2   0  10     1495.83     1472.02    253.30 o 
  -1   0  10      202.80      164.17     89.98 o 
   0   0  10       91.70      128.54     75.59 o 
   1   0  10      553.35      573.50    166.83 o 
   2   0  10       30.63       62.99     25.66 o 
   3   0  10      165.46      208.80      9.15 o 
   4   0  10      831.07      814.87    189.86 o 
   5   0  10      305.12      266.43     51.04 o 
   6   0  10      194.89      195.78    126.16 o 
  -9   1  10      142.59      318.24    180.77 o 
  -8   1  10       30.54      263.94    372.52 o 
  -7   1  10     1135.12     1276.91    273.32 o 
  -6   1  10      388.04      503.53    145.49 o 
  -5   1  10       40.89       57.33     60.62 o 
  -4   1  10       32.93       56.98    169.50 o 
  -3   1  10        3.18        6.59     85.83 o 
  -2   1  10       98.59      141.92    111.85 o 
  -1   1  10      566.75      526.24    153.47 o 
   0   1  10      107.39      101.99     85.11 o 
   1   1  10      184.86      203.25     94.87 o 
   2   1  10      397.20      388.53     46.69 o 
   3   1  10      244.31      310.64     28.17 o 
   4   1  10      422.09      425.67    122.89 o 
   5   1  10      865.46      976.37    733.78 o 
  -8   2  10      931.83      747.74    397.21 o 
  -7   2  10      156.42      249.21    146.75 o 
  -6   2  10       11.94      -21.26    194.30 o 
  -5   2  10      285.35      197.92    358.66 o 
  -4   2  10      669.79      594.10     48.87 o 
  -3   2  10      414.57      596.26    263.84 o 
  -2   2  10      128.46      143.77    342.81 o 
  -1   2  10       48.98       84.85     27.56 o 
   0   2  10       74.66      113.35     26.17 o 
   1   2  10      433.80      463.50     55.11 o 
   2   2  10      678.40      720.95    168.10 o 
   3   2  10      210.04      207.22    135.87 o 
   4   2  10      417.68      392.87    295.51 o 
   5   2  10       45.49       30.90     19.12 o 
  -7   3  10      651.31      505.80    299.54 o 
  -6   3  10       35.60       64.01     53.62 o 
  -5   3  10      526.08      415.51    176.80 o 
  -4   3  10      309.02      268.33     49.51 o 
  -3   3  10      524.03      367.03    247.11 o 
  -2   3  10      140.95      139.80    169.05 o 
  -1   3  10     1249.40     1062.79    223.94 o 
   0   3  10        9.53       10.02     13.41 o 
   1   3  10      285.47      303.81     98.22 o 
   2   3  10      167.74      197.42    221.91 o 
   3   3  10     1718.79     2047.11   1040.22 o 
   4   3  10       22.89       -2.60     10.14 o 
  -6   4  10        7.30       27.00    116.51 o 
  -5   4  10       11.51       16.26     62.67 o 
  -4   4  10      354.10      296.34     45.51 o 
  -3   4  10       82.68       82.44     88.06 o 
  -2   4  10      546.25      472.35    119.78 o 
  -1   4  10      222.54      158.77    164.42 o 
   0   4  10      136.20      317.58    259.60 o 
   1   4  10       22.98       15.96     16.24 o 
   2   4  10      507.04      540.29    406.19 o 
  -4   5  10       67.53       61.69     42.78 o 
  -3   5  10      257.01      115.11     94.92 o 
  -2   5  10      370.20      399.59    230.09 o 
  -1   5  10      450.12      421.79    317.18 o 
   0   5  10      172.23      186.94     32.26 o 
  -4 -11  11       27.85       14.17      8.30 o 
  -3 -11  11      130.10       94.09     64.59 o 
  -2 -11  11       26.84       32.16     31.07 o 
  -1 -11  11      605.29      725.30    545.15 o 
   0 -11  11      134.32      150.43     90.94 o 
   1 -11  11     1147.62     1193.84    606.69 o 
   2 -11  11        0.21        3.69      5.32 o 
  -6 -10  11       32.34       39.16    247.12 o 
  -5 -10  11      100.07       92.25     60.41 o 
  -4 -10  11      415.89      498.21     94.26 o 
  -3 -10  11       69.20       76.61     88.35 o 
  -2 -10  11      209.09      216.63    238.76 o 
  -1 -10  11      208.12      199.89    126.14 o 
   0 -10  11      413.13      396.05    113.72 o 
   1 -10  11      735.11      700.02    132.02 o 
   2 -10  11      470.35      447.68     84.70 o 
   3 -10  11       23.73       12.79      9.75 o 
  -7  -9  11        0.41       62.55    486.51 o 
  -6  -9  11      103.56       25.60    227.21 o 
  -5  -9  11      700.22      663.34    126.80 o 
  -4  -9  11      396.76      435.71    125.06 o 
  -3  -9  11      717.90      656.32    152.86 o 
  -2  -9  11       57.88       68.83     79.47 o 
   0  -9  11      944.85      935.45    217.61 o 
   1  -9  11       14.72       34.72     22.69 o 
   2  -9  11      512.74      416.72    119.50 o 
   3  -9  11      407.75      416.45     56.29 o 
   4  -9  11      105.20      125.76     53.71 o 
  -7  -8  11       44.13       39.03     44.11 o 
  -6  -8  11      204.02      269.90    388.19 o 
  -5  -8  11      304.16      302.56     87.61 o 
  -4  -8  11      465.78      398.01      9.63 o 
  -3  -8  11      393.37      393.24     46.50 o 
  -2  -8  11       60.13       63.24     14.10 o 
  -1  -8  11      966.62      987.62    115.45 o 
   0  -8  11       39.68       70.16     21.24 o 
   1  -8  11     1163.14     1091.16    127.25 o 
   2  -8  11      145.95      145.71     81.42 o 
   3  -8  11        2.03        3.21      2.54 o 
   4  -8  11      774.62      771.04    102.88 o 
   5  -8  11       20.95       24.08     18.15 o 
  -8  -7  11       79.11      105.63     56.45 o 
  -7  -7  11       67.01       97.68     79.15 o 
  -6  -7  11      172.85       98.62    264.31 o 
  -5  -7  11      495.17      510.52    118.95 o 
  -4  -7  11      436.49      464.57     54.76 o 
  -3  -7  11        5.09      155.68     68.28 o 
  -2  -7  11      252.93      225.87     96.75 o 
  -1  -7  11      261.37      224.51     96.18 o 
   0  -7  11      422.92      399.66    171.07 o 
   1  -7  11      463.96      459.25      9.10 o 
   2  -7  11        6.95       15.68      7.00 o 
   3  -7  11      139.46      239.55     24.76 o 
   4  -7  11      110.00      239.38     80.78 o 
   5  -7  11      613.94     1149.42    643.49 o 
  -8  -6  11      132.15     -263.81    346.34 o 
  -7  -6  11      529.71      579.35    152.30 o 
  -6  -6  11       51.45       11.40     93.16 o 
  -5  -6  11      361.36      358.30     42.23 o 
  -4  -6  11      495.29      390.29    167.00 o 
  -3  -6  11      320.08      327.93     95.43 o 
  -2  -6  11      214.70      153.87    120.68 o 
  -1  -6  11        7.05       11.17      9.66 o 
   0  -6  11       84.75      121.72     95.54 o 
   1  -6  11      357.15      296.29     89.67 o 
   2  -6  11     1191.23     1086.75     96.47 o 
   3  -6  11       28.89       60.23     32.72 o 
   4  -6  11     1077.73     1293.27    974.39 o 
   5  -6  11      314.85      516.45    305.42 o 
   6  -6  11       70.76       66.66     26.43 o 
  -9  -5  11        2.67     -407.44    271.63 o 
  -8  -5  11      855.91      968.69    655.79 o 
  -7  -5  11       21.82       16.43     41.84 o 
  -6  -5  11      236.04      177.28    155.78 o 
  -5  -5  11       22.04       28.96     15.23 o 
  -4  -5  11      118.07      150.55    118.06 o 
  -3  -5  11        2.73        3.49      3.86 o 
  -2  -5  11      902.27      755.18    130.11 o 
  -1  -5  11      910.33      803.61    138.47 o 
   0  -5  11      199.92      191.44    150.79 o 
   1  -5  11       13.12      195.42    153.89 o 
   3  -5  11     1316.78     1301.32   1425.14 o 
   4  -5  11      895.70      843.64    138.57 o 
   5  -5  11      360.19      177.98    138.38 o 
   6  -5  11      101.46       90.17     40.94 o 
  -9  -4  11       42.57      347.53    439.05 o 
  -8  -4  11       24.41      793.47    457.19 o 
  -7  -4  11      370.89      331.42    365.39 o 
  -6  -4  11      347.42      293.69    309.12 o 
  -5  -4  11      263.90      185.29     79.38 o 
  -4  -4  11      121.75       84.55     68.10 o 
  -3  -4  11      456.55      582.26    100.40 o 
  -2  -4  11     1742.01     1671.46    287.45 o 
  -1  -4  11     1888.73     5438.79   4261.43 o 
   0  -4  11       32.34       69.10     47.98 o 
   1  -4  11      327.94      875.37    261.02 o 
   2  -4  11     1212.56     3596.13     47.16 o 
   3  -4  11      460.59      450.11     37.52 o 
   4  -4  11      434.24      390.93      6.84 o 
   5  -4  11      357.88      358.77     48.75 o 
   6  -4  11       63.91       55.54     38.03 o 
  -9  -3  11        2.70      130.54    282.05 o 
  -8  -3  11      163.97        3.81    395.57 o 
  -7  -3  11       64.34     -575.21    383.48 o 
  -6  -3  11      181.35      728.61    526.58 o 
  -5  -3  11       20.94       70.77    199.09 o 
  -4  -3  11     2084.35     6434.25   1841.95 o 
  -3  -3  11      102.28      239.91    131.85 o 
  -2  -3  11     2853.39     8523.33   6678.41 o 
  -1  -3  11      992.13     3467.20   2716.74 o 
   0  -3  11     2606.21     7804.20   2234.02 o 
   1  -3  11       63.24       55.01     43.76 o 
   2  -3  11      425.32      363.54    156.37 o 
   3  -3  11      132.68      121.43     25.81 o 
   4  -3  11       49.08       29.54     22.83 o 
   5  -3  11      278.46      358.83     68.03 o 
   6  -3  11      306.75      307.40     36.40 o 
  -9  -2  11      482.19      877.93    743.32 o 
  -8  -2  11        0.95        6.69    349.02 o 
  -7  -2  11      438.11      852.37    506.96 o 
  -6  -2  11        0.03        5.70    427.29 o 
  -5  -2  11      337.81      347.55    143.57 o 
  -4  -2  11       94.64       89.96     50.13 o 
  -3  -2  11     2236.30     2313.24    671.65 o 
  -2  -2  11      329.86      321.42     93.59 o 
  -1  -2  11       59.19       71.80     60.28 o 
   0  -2  11     1570.64     1407.73    408.87 o 
   1  -2  11      205.80      277.78    119.07 o 
   2  -2  11        5.51        2.02      4.47 o 
   3  -2  11      609.02      476.61    111.09 o 
   4  -2  11       23.91       18.86     13.84 o 
   5  -2  11       41.48       21.08     24.53 o 
   6  -2  11       82.51       82.37     50.31 o 
  -9  -1  11       15.39      546.12    361.58 o 
  -8  -1  11       50.47      166.35    384.94 o 
  -7  -1  11       30.19     1644.11    738.82 o 
  -6  -1  11       94.88       84.71    110.39 o 
  -5  -1  11       53.29       38.20     53.85 o 
  -4  -1  11      144.40      135.03    144.11 o 
  -3  -1  11        0.92       -0.21      4.00 o 
  -2  -1  11      306.07      255.84     74.61 o 
  -1  -1  11       40.64       40.03     32.72 o 
   0  -1  11     1016.65      965.41    121.48 o 
   1  -1  11      343.35      230.20     98.79 o 
   2  -1  11       17.79       14.61      4.04 o 
   3  -1  11       59.82       68.00     78.96 o 
   4  -1  11      816.62      892.46    168.39 o 
   5  -1  11       39.46       20.40     21.10 o 
  -8   0  11       44.28      215.63    296.67 o 
  -7   0  11       13.12     -350.14    395.94 o 
  -6   0  11      111.08      155.54    101.76 o 
  -5   0  11       16.91       45.27     32.83 o 
  -4   0  11       12.86       12.57    104.00 o 
  -3   0  11     1158.16      980.78    123.15 o 
  -2   0  11       28.08       58.78     19.26 o 
  -1   0  11     1811.35     1843.53    231.42 o 
   0   0  11      266.88      268.65    115.22 o 
   1   0  11     1036.69     1068.02    125.91 o 
   2   0  11      395.84      380.43     26.94 o 
   3   0  11      302.45      262.01     75.62 o 
   4   0  11      231.01      194.08    215.72 o 
   5   0  11      205.17      310.60     52.62 o 
  -8   1  11      572.88      986.70    344.44 o 
  -7   1  11      154.90       74.90     76.93 o 
  -6   1  11      321.48      305.27    112.12 o 
  -5   1  11       13.05       41.01     28.08 o 
  -4   1  11      458.87      435.96     10.05 o 
  -3   1  11       11.66       14.58    113.62 o 
  -2   1  11     1775.19     1769.51    205.94 o 
  -1   1  11       14.66       25.87      9.44 o 
   0   1  11      384.43      406.33     11.72 o 
   1   1  11      454.32      505.09    117.97 o 
   2   1  11      105.10      198.77    125.64 o 
   3   1  11        2.99       17.99     20.39 o 
   4   1  11      218.85      220.24    165.99 o 
  -7   2  11      326.04      250.30    198.36 o 
  -6   2  11       52.63       74.29    111.83 o 
  -5   2  11      711.63      791.33    194.75 o 
  -4   2  11      255.69      298.18     57.48 o 
  -3   2  11      805.45      876.98    339.36 o 
  -2   2  11        4.52       -5.97    287.92 o 
  -1   2  11      685.86      737.97    211.45 o 
   0   2  11       22.63       24.48     17.31 o 
   1   2  11        5.57       11.70     13.51 o 
   2   2  11       23.73       34.34     39.83 o 
   3   2  11      570.97      520.01    390.95 o 
  -6   3  11       33.46       -0.55    180.31 o 
  -5   3  11       47.88      121.95     62.26 o 
  -4   3  11      538.88      406.53    105.78 o 
  -3   3  11      125.00       61.75     78.05 o 
  -2   3  11      160.40      215.68    160.27 o 
  -1   3  11        3.78      -13.30    159.30 o 
   0   3  11      212.08      238.28    181.34 o 
   1   3  11        1.18       14.41     15.64 o 
   2   3  11      394.07      295.37     70.68 o 
  -4   4  11       69.99       31.19     29.30 o 
  -3   4  11      494.23      561.73     63.48 o 
  -2   4  11       28.14       31.56     74.27 o 
  -1   4  11      638.73      594.04    127.74 o 
   0   4  11       25.33       18.63     11.23 o 
  -2 -11  12      330.05      277.62     49.29 o 
  -1 -11  12      281.08      299.03     50.01 o 
   0 -11  12       44.54       35.31     20.47 o 
  -5 -10  12      693.35      667.81    110.71 o 
  -4 -10  12      146.05      130.13     78.66 o 
  -3 -10  12        1.53        6.82      7.51 o 
  -2 -10  12      119.17       86.62     56.66 o 
  -1 -10  12      344.03      303.91    228.54 o 
   1 -10  12        3.63       45.11     44.56 o 
   2 -10  12       13.44       10.86      6.91 o 
  -6  -9  12       73.10       77.96     52.66 o 
  -5  -9  12      411.11      362.36    272.43 o 
  -4  -9  12      259.17      244.29     46.58 o 
  -3  -9  12       52.11       45.61     51.93 o 
  -2  -9  12      525.15      602.76    172.71 o 
  -1  -9  12      393.47      369.17    105.93 o 
   0  -9  12       26.79       14.15     11.67 o 
   1  -9  12       23.03       16.98     20.28 o 
   2  -9  12      368.61      509.61    383.09 o 
   3  -9  12      160.35      135.05     82.75 o 
  -7  -8  12       21.25       25.59    113.39 o 
  -6  -8  12       56.29      108.66    205.98 o 
  -5  -8  12      108.82       76.20     85.54 o 
  -4  -8  12      338.05      412.79    118.43 o 
  -3  -8  12      134.89      103.33     65.47 o 
  -2  -8  12       32.99       40.25     46.73 o 
  -1  -8  12      166.06      159.25     21.16 o 
   0  -8  12      760.56      678.20    157.82 o 
   1  -8  12        6.35        4.13      4.74 o 
   2  -8  12      237.19      246.82     47.29 o 
   3  -8  12      212.87      164.44     69.21 o 
   4  -8  12       14.25        9.39      4.86 o 
  -7  -7  12      212.43      311.31    175.40 o 
  -6  -7  12      351.00      329.80     61.43 o 
  -5  -7  12      286.19      305.81     87.79 o 
  -4  -7  12      555.39      470.27    109.51 o 
  -3  -7  12       25.52       34.89     41.24 o 
  -2  -7  12        3.17        0.43      2.63 o 
  -1  -7  12      235.57      212.64      7.04 o 
   0  -7  12       39.91       16.19     19.34 o 
   1  -7  12      111.85      112.63    129.73 o 
   2  -7  12      155.64      167.69     74.82 o 
   3  -7  12      154.11      395.28    124.25 o 
   4  -7  12      815.47     1419.09    678.14 o 
  -8  -6  12      578.80      -74.44    344.07 o 
  -7  -6  12       32.74       26.19     29.61 o 
  -6  -6  12      862.68      894.77    859.05 o 
  -5  -6  12      450.23      399.18      7.84 o 
  -4  -6  12      144.31      145.39     12.89 o 
  -3  -6  12       19.88       21.53      4.84 o 
  -2  -6  12      237.90      206.93      6.29 o 
  -1  -6  12      499.11      391.87     46.90 o 
   0  -6  12       66.23       49.98     15.67 o 
   1  -6  12     1715.92     1569.89    183.80 o 
   2  -6  12      181.30      177.64    270.95 o 
   3  -6  12      916.95      961.22    855.60 o 
   4  -6  12       18.98       21.54     15.37 o 
   5  -6  12      761.01      827.09     96.72 o 
  -8  -5  12       25.63      156.60    465.77 o 
  -7  -5  12      660.29      547.66    542.00 o 
  -6  -5  12       72.15       89.81    514.66 o 
  -5  -5  12      440.19      385.36      7.71 o 
  -4  -5  12       40.94       53.64     14.18 o 
  -3  -5  12      377.08      271.45    116.22 o 
  -2  -5  12      620.58      622.45     78.42 o 
  -1  -5  12      217.04      189.10     81.10 o 
   0  -5  12       16.72      617.51     82.35 o 
   1  -5  12       54.00      152.62     52.64 o 
   2  -5  12      846.98     2351.55    547.43 o 
   3  -5  12      445.63      423.78     86.15 o 
   4  -5  12      850.55      878.49    117.00 o 
   5  -5  12       73.56       84.05     33.37 o 
  -8  -4  12      195.26      592.15    604.55 o 
  -7  -4  12      194.74       44.85    351.18 o 
  -6  -4  12      179.34      199.64    109.65 o 
  -5  -4  12       40.70       25.34     29.57 o 
  -4  -4  12      637.93      594.83     70.19 o 
  -3  -4  12       36.68      113.79     44.47 o 
  -2  -4  12      615.79     1889.13    238.24 o 
  -1  -4  12        1.85       18.71     15.02 o 
   0  -4  12      123.10      319.70    159.12 o 
   2  -4  12      605.63      650.58    151.48 o 
   3  -4  12      241.68      198.23    125.21 o 
   4  -4  12       22.58       12.15     16.53 o 
   5  -4  12      188.56      175.06     30.16 o 
  -8  -3  12       53.08     -441.79    412.01 o 
  -7  -3  12      146.02      333.63    460.22 o 
  -6  -3  12        0.03        5.13    120.32 o 
  -5  -3  12      163.60      191.86    358.14 o 
  -4  -3  12       94.97      165.58     30.31 o 
  -3  -3  12      438.06     1179.33    169.97 o 
  -2  -3  12      405.61     1492.67    188.87 o 
  -1  -3  12        2.69       27.18     12.53 o 
   0  -3  12     1098.68     1156.71    135.04 o 
   1  -3  12      392.18      389.73     46.74 o 
   2  -3  12      170.52      192.46      8.31 o 
   3  -3  12      773.62      534.71    153.41 o 
   4  -3  12      624.19      546.80    411.03 o 
   5  -3  12      128.49      140.82     24.65 o 
  -8  -2  12        2.31      275.29    505.48 o 
  -7  -2  12        5.00      164.70    486.18 o 
  -6  -2  12      371.91      390.65    109.12 o 
  -5  -2  12       42.86      115.97    135.46 o 
  -4  -2  12     1038.60     1017.89    118.67 o 
  -3  -2  12      923.17      884.61    103.24 o 
  -2  -2  12       11.83       14.33      3.23 o 
  -1  -2  12        4.55        4.73      4.51 o 
   0  -2  12      603.62      500.03     58.99 o 
   1  -2  12      839.49      798.40    185.73 o 
   2  -2  12      698.78      670.64    192.18 o 
   3  -2  12       99.19       89.06    100.13 o 
   4  -2  12      111.26       83.87     61.21 o 
  -8  -1  12      460.88      451.04    293.37 o 
  -7  -1  12       53.49      -22.92    370.70 o 
  -6  -1  12       56.33      658.05    448.93 o 
  -5  -1  12      102.38      122.59     76.71 o 
  -4  -1  12        3.83        0.95     21.10 o 
  -3  -1  12     1365.30     1310.88    152.70 o 
  -2  -1  12      250.14      261.35      9.02 o 
  -1  -1  12      544.24      539.22     63.56 o 
   0  -1  12       30.03       31.42     36.39 o 
   1  -1  12      312.51      303.49     11.30 o 
   2  -1  12      193.45      196.62    125.88 o 
   3  -1  12      321.37      278.27     54.43 o 
   4  -1  12      221.03      226.86     39.16 o 
  -7   0  12      204.08       48.39    369.00 o 
  -6   0  12      206.85       77.93    337.60 o 
  -5   0  12       26.99        2.06    182.23 o 
  -4   0  12      436.50      272.12    187.45 o 
  -3   0  12       61.96       54.99     64.23 o 
  -2   0  12        9.55       11.42     14.87 o 
  -1   0  12       61.12       68.52     79.62 o 
   0   0  12       90.51       62.15     43.04 o 
   1   0  12       18.27       19.28     16.10 o 
   2   0  12      384.42      345.24     65.74 o 
   3   0  12       94.62       71.37     41.21 o 
  -6   1  12        1.95       51.57    157.86 o 
  -5   1  12      368.50      417.84    139.46 o 
  -4   1  12       11.38       12.81     71.11 o 
  -3   1  12      332.50      221.61    104.24 o 
  -2   1  12      223.34      217.86    240.09 o 
  -1   1  12      631.14      632.84    181.35 o 
   0   1  12       51.43       31.41     37.13 o 
   1   1  12      101.20      119.48     76.95 o 
   2   1  12       32.86       26.05     28.83 o 
  -5   2  12      202.87      102.91    164.54 o 
  -4   2  12      504.75      233.63    164.00 o 
  -3   2  12      474.35      523.21    282.66 o 
  -2   2  12      288.98      233.15    204.83 o 
  -1   2  12        7.14        7.46      8.23 o 
   0   2  12      284.43      239.89    184.32 o 
   1   2  12        0.17       -0.46      8.85 o 
  -3   3  12      480.47      431.99    120.24 o 
  -2   3  12       89.45       52.64    107.20 o 
  -3 -10  13      248.37      298.99     50.17 o 
  -2 -10  13      213.26      234.57     39.74 o 
  -1 -10  13       83.40       53.87     30.73 o 
   0 -10  13       64.76      119.10     60.84 o 
  -5  -9  13       98.94       72.02     41.79 o 
  -4  -9  13       33.51       37.44     36.61 o 
  -3  -9  13      423.09      374.93    281.86 o 
  -2  -9  13       21.89       17.76     17.51 o 
  -1  -9  13      298.44      255.45    192.12 o 
   0  -9  13       87.96       75.90     42.22 o 
   1  -9  13      131.51      137.83     83.24 o 
   2  -9  13        4.34       12.34      7.94 o 
  -6  -8  13      377.61      311.17     74.03 o 
  -5  -8  13       10.36       -2.08      5.67 o 
  -4  -8  13      298.88      305.65    229.78 o 
  -3  -8  13      217.41      181.00    199.46 o 
  -2  -8  13      563.70      553.49    104.36 o 
  -1  -8  13       13.37        8.17     10.90 o 
   0  -8  13     1134.69     1066.00    201.73 o 
   1  -8  13        9.27       10.47     10.54 o 
   2  -8  13      442.45      345.25    260.61 o 
   3  -8  13      284.23      855.70    144.25 o 
  -6  -7  13      395.22      489.71    323.45 o 
  -5  -7  13      463.53      395.41     75.98 o 
  -4  -7  13      278.54      341.85     64.78 o 
  -3  -7  13      192.06      200.65    127.64 o 
  -2  -7  13      284.33      251.84     72.38 o 
  -1  -7  13      368.98      401.44    115.69 o 
   0  -7  13      778.14      703.73    201.58 o 
   1  -7  13      746.84      602.74    114.33 o 
   2  -7  13      253.09      782.92    589.00 o 
   3  -7  13      332.18      504.36    274.55 o 
  -7  -6  13      224.46      224.44     59.11 o 
  -6  -6  13       25.45       29.76    186.14 o 
  -5  -6  13      236.36      251.64     50.50 o 
  -4  -6  13      777.27      745.19    213.38 o 
  -3  -6  13     1705.22     1506.76    431.07 o 
  -1  -6  13        3.74        7.16      6.97 o 
   0  -6  13      108.64      248.17     96.77 o 
   1  -6  13      272.46      851.11    244.89 o 
   2  -6  13      437.78     1502.60    284.74 o 
   3  -6  13      133.29      515.39    388.28 o 
  -7  -5  13      101.60       25.85    549.77 o 
  -6  -5  13      863.19      896.04    158.63 o 
  -5  -5  13      124.61       78.26     87.97 o 
  -4  -5  13      298.24      280.75     82.55 o 
  -3  -5  13       13.92       29.60     34.78 o 
  -2  -5  13     1131.99     3069.74    713.75 o 
  -1  -5  13        4.35        8.63     13.71 o 
   0  -5  13        1.92       13.11     16.15 o 
   1  -5  13        1.48       25.82     19.79 o 
   2  -5  13       26.37       15.36     18.36 o 
   3  -5  13     1176.51     1198.80    609.20 o 
  -7  -4  13      452.41      868.54    763.36 o 
  -6  -4  13      193.96      559.70    351.63 o 
  -5  -4  13      145.00      345.54    100.20 o 
  -4  -4  13       29.24      140.51    111.41 o 
  -3  -4  13      132.53      459.18    289.91 o 
  -2  -4  13      973.57     2374.48    557.45 o 
  -1  -4  13      216.18      427.78     20.86 o 
   0  -4  13      540.48      566.72    162.46 o 
   1  -4  13      374.15      328.06     96.11 o 
   2  -4  13      306.85      379.15     72.00 o 
   3  -4  13      270.25      290.75    220.79 o 
  -7  -3  13        0.08      -16.47    433.69 o 
  -6  -3  13      127.52     -141.42    740.56 o 
  -5  -3  13       32.08       43.14     57.73 o 
  -4  -3  13      451.53      437.78    125.44 o 
  -3  -3  13      839.81      827.18    236.91 o 
  -1  -3  13      148.49      107.40     72.88 o 
   0  -3  13      256.25      273.32     78.59 o 
   1  -3  13      341.05      266.46     76.73 o 
   2  -3  13     1160.59     1077.98    203.01 o 
   3  -3  13      153.38      157.06    101.10 o 
  -7  -2  13       36.63      875.20    439.85 o 
  -6  -2  13        3.55      958.98    852.72 o 
  -5  -2  13      306.30      295.10     56.67 o 
  -4  -2  13      279.97      238.73     68.62 o 
  -3  -2  13      784.06      776.16    222.32 o 
  -2  -2  13      795.64      695.90    199.29 o 
  -1  -2  13      345.38      295.24     84.91 o 
   0  -2  13      302.97      207.77    131.33 o 
   1  -2  13      544.08      550.97    107.06 o 
   2  -2  13      163.54      131.35     82.73 o 
   3  -2  13      484.05      436.47     72.95 o 
  -6  -1  13      318.79     1321.42    855.18 o 
  -5  -1  13      235.02      436.90    749.74 o 
  -4  -1  13     1552.95     1265.28    341.22 o 
  -3  -1  13      558.15      505.60     96.01 o 
  -2  -1  13       50.39       41.94     47.07 o 
  -1  -1  13       13.32       14.40     16.24 o 
   0  -1  13      967.96      942.08    177.47 o 
   2  -1  13      201.42      134.47     88.99 o 
  -5   0  13     1311.79      738.09    751.78 o 
  -4   0  13      718.71      248.07    421.48 o 
  -3   0  13      145.33      164.28     99.15 o 
  -2   0  13      493.87      456.76     86.43 o 
  -1   0  13      581.41      528.59    397.34 o 
   0   0  13        7.74        8.42      9.99 o 
   1   0  13      666.75      673.13    111.87 o 
  -4   1  13      727.04      672.74     97.66 o 
  -3   1  13      128.92       82.50     59.82 o 
  -2   1  13      246.08      186.99    115.12 o 
  -1   1  13        0.15        3.93      5.05 o 
   0   1  13      266.76      258.40     43.84 o 
  -4  -8  14      577.20      586.59     97.13 o 
  -3  -8  14       21.01       52.52     31.62 o 
  -2  -8  14        6.97        5.02      5.54 o 
  -1  -8  14      467.49      447.63    336.55 o 
   0  -8  14      146.88      137.87     23.55 o 
  -5  -7  14      152.01      135.36     10.23 o 
  -4  -7  14      403.38      328.80    248.03 o 
  -3  -7  14      351.03      288.93    217.25 o 
  -2  -7  14        4.94        8.41      8.80 o 
  -1  -7  14       31.67       19.47     19.88 o 
   0  -7  14      468.81      437.20    328.65 o 
   1  -7  14      125.12      228.20     57.68 o 
  -5  -6  14      192.23      251.56    189.17 o 
  -4  -6  14     1258.62     1303.86    662.53 o 
  -3  -6  14        7.68       12.87     12.76 o 
  -2  -6  14      888.80      817.42    153.95 o 
  -1  -6  14      136.75      420.39    316.42 o 
   0  -6  14      190.88      516.25    393.31 o 
   1  -6  14      127.11      366.58    285.70 o 
   2  -6  14       40.33       75.02     48.78 o 
  -6  -5  14      193.92      220.38    123.60 o 
  -5  -5  14      439.68     1243.14    632.18 o 
  -4  -5  14      192.83      561.91    422.67 o 
  -3  -5  14      923.57     3115.65   2941.90 o 
  -2  -5  14      560.93     1562.77    295.24 o 
  -1  -5  14      293.42      817.42    164.39 o 
   0  -5  14       64.83      101.79     64.74 o 
   1  -5  14      177.10      114.56     72.64 o 
   2  -5  14      206.81      156.68     26.96 o 
  -6  -4  14      224.01      657.46    236.51 o 
  -4  -4  14       14.93       52.52     51.29 o 
  -3  -4  14       17.54       43.50     50.15 o 
  -2  -4  14       17.26       22.83     25.60 o 
  -1  -4  14      218.68      219.49    207.37 o 
   0  -4  14       15.73       45.14     43.83 o 
   1  -4  14      209.10      183.55    115.65 o 
   2  -4  14       21.72       13.45      8.26 o 
  -5  -3  14      299.45      236.35    214.27 o 
  -3  -3  14       87.37       73.47     43.00 o 
  -2  -3  14      298.03      301.56    226.73 o 
  -1  -3  14       51.99       28.15     28.26 o 
   0  -3  14      385.88      345.08    259.44 o 
   1  -3  14      322.87      286.96     48.12 o 
  -5  -2  14        0.69        1.97    329.02 o 
  -4  -2  14       30.11       18.61     19.65 o 
  -3  -2  14       11.22       -8.73      5.82 o 
  -2  -2  14      365.45      281.18    215.09 o 
  -1  -2  14       86.29       61.11     62.96 o 
   0  -2  14      691.24      626.78    104.18 o 
  -4  -1  14       19.33       12.52    191.28 o 
  -3  -1  14       79.08       46.04     29.08 o 
  -2  -1  14        4.13        7.99      6.35 o 
  -1  -1  14      498.92      454.35     75.46 o 
                                                 
